# Supplementary material for: Vaginal microbiota diverges in sows with low and high reproductive performance after porcine reproductive and respiratory syndrome vaccination
Source: Sci Rep. 2020 Feb 20;10:3046. doi: 10.1038/s41598-020-59955-8 (PMC7033195; doi:10.1038/s41598-020-59955-8)
Supplement: Supplementary file 2 — Supplementary Tables [file 41598_2020_59955_MOESM2_ESM.xlsx]

## Sheet: Supplementary Table S1
Table S1: Differentially abaundant microbes between days 4 and 52 of microbiome collection
OTU	Bacteia genera	Day	X_Day	P-value	log2_FC	log2_lower	log2_upper	trait		OTU	Operational Taxonomic Units
Otu000002	Pasteurellaceae_unclassified(100)	4	52	0.00797681	1.35786	0.377553	2.33818	TNB		Bacteria genera	bacteria genera referent to the OTU
Otu000003	Parvimonas(100)	4	52	0.000616969	1.27289	0.584869	1.96077	TNB		Day and X_Day	Day of vaginal microbiome collection after vaccination to porcine respiratory and reproductive syndrome
Otu000014	Clostridium_sensu_stricto_1(100)	4	52	0.00407954	-1.18272	-1.93855	-0.426893	TNB		P-value	P-value of effect of day
Otu000018	Terrisporobacter(100)	4	52	4.04e-05	-1.65621	-2.30398	-1.0083	TNB		log2_FC	fold change of the difference between abundance on D4 and D52
Otu000024	Romboutsia(100)	4	52	5.82e-05	-1.79399	-2.51822	-1.0699	TNB		log2_lower	lower bound of confidence interval of the fold change
Otu000025	Aerococcaceae_unclassified(100)	4	52	0.00156018	1.83367	0.747316	2.92001	TNB		log2_upper	upper bound of confidence interval of the fold change
Otu000030	Lactobacillus(100)	4	52	0.000569819	-1.85242	-2.78801	-0.916688	TNB		trait	NBA, number born alive; NW, number weaning; NBD, number born dead; TNB, total number born; NSB, number stillborn; MUM, number born mummified; NSB, number of stillborn; PWM, number of pre-weaning mortality;
Otu000033	Streptococcus(100)	4	52	1.07e-05	-3.6656	-4.9597	-2.37165	TNB
Otu000034	Clostridium_sensu_stricto_1(100)	4	52	0.00406858	-1.1644	-1.90883	-0.419824	TNB
Otu000035	Lactobacillus(100)	4	52	0.011122	1.25428	0.322298	2.18626	TNB
Otu000037	Anaerococcus(100)	4	52	5.89e-05	3.66445	2.03103	5.29801	TNB
Otu000042	Megasphaera(100)	4	52	1.33e-05	2.47639	1.56807	3.38456	TNB
Otu000043	Clostridiales_unclassified(100)	4	52	0.0192935	-1.06154	-1.93061	-0.192456	TNB
Otu000051	Lactobacillus(100)	4	52	0.00478328	-2.28653	-3.82458	-0.748326	TNB
Otu000054	Methanobrevibacter(100)	4	52	0.00407635	-1.37417	-2.25623	-0.492103	TNB
Otu000057	Phascolarctobacterium(100)	4	52	0.0147953	-1.18171	-2.10475	-0.258819	TNB
Otu000059	Staphylococcus(100)	4	52	0.0203415	-2.08643	-3.82963	-0.343217	TNB
Otu000060	Muribaculaceae_ge(100)	4	52	0.00192524	-1.59028	-2.52183	-0.65859	TNB
Otu000062	S5-A14a(100)	4	52	0.00708873	-1.97707	-3.34792	-0.606365	TNB
Otu000063	Lachnospiraceae_XPB1014_group(100)	4	52	0.000200796	-1.8113	-2.61301	-1.0096	TNB
Otu000064	Bacteroidales_unclassified(100)	4	52	3.7e-08	-4.40599	-5.68984	-3.12214	TNB
Otu000065	Helcococcus(100)	4	52	7.99e-07	4.15381	2.75699	5.55077	TNB
Otu000067	Ruminococcaceae_UCG-005(100)	4	52	4.6e-06	-3.2338	-4.32809	-2.13937	TNB
Otu000069	Ruminococcaceae_UCG-005(100)	4	52	4.11e-05	-2.17126	-3.02504	-1.31761	TNB
Otu000070	Kurthia(97)	4	52	0.00135454	2.94815	1.22701	4.66943	TNB
Otu000073	Prevotella_9(100)	4	52	0.00201023	-1.83395	-2.91035	-0.757415	TNB
Otu000076	Terrisporobacter(100)	4	52	4.13e-06	-1.99784	-2.74545	-1.25038	TNB
Otu000078	Prevotellaceae_unclassified(100)	4	52	0.0098739	-1.43433	-2.48245	-0.386209	TNB
Otu000080	Ruminococcaceae_UCG-002(100)	4	52	0.002306	-1.39581	-2.22464	-0.566835	TNB
Otu000082	Prevotellaceae_UCG-003(100)	4	52	3.45e-05	-3.3573	-4.60912	-2.10561	TNB
Otu000083	Muribaculaceae_ge(100)	4	52	0.000457456	-1.5998	-2.40497	-0.794636	TNB
Otu000086	Ruminococcaceae_ge(100)	4	52	0.00808094	-1.28674	-2.19852	-0.374812	TNB
Otu000087	Ruminococcaceae_UCG-002(100)	4	52	0.0218139	-1.02316	-1.88084	-0.165621	TNB
Otu000090	Prevotellaceae_NK3B31_group(100)	4	52	0.00310559	-1.67309	-2.71457	-0.631612	TNB
Otu000093	Ruminococcaceae_UCG-002(100)	4	52	0.00590618	-1.35383	-2.27181	-0.435838	TNB
Otu000095	Clostridia_unclassified(100)	4	52	0.00267995	-1.56893	-2.52904	-0.608673	TNB
Otu000099	Mollicutes_RF39_ge(100)	4	52	0.000399086	-2.15164	-3.26944	-1.03369	TNB
Otu000101	Prevotellaceae_NK3B31_group(100)	4	52	0.000205996	-2.40757	-3.53229	-1.28284	TNB
Otu000107	Ruminococcaceae_UCG-005(100)	4	52	2.52e-05	-5.48989	-7.77901	-3.20076	TNB
Otu000108	Treponema_2(100)	4	52	3.65e-05	-3.2778	-4.65428	-1.90133	TNB
Otu000111	Family_XIII_AD3011_group(100)	4	52	0.00709467	-1.41759	-2.40844	-0.426605	TNB
Otu000114	Clostridiales_unclassified(100)	4	52	0.00106874	-1.81433	-2.84831	-0.780209	TNB
Otu000118	Lachnospiraceae_unclassified(100)	4	52	3.07e-05	-3.00268	-4.08254	-1.92297	TNB
Otu000120	Prevotellaceae_UCG-001(100)	4	52	0.000445814	-2.37006	-3.55509	-1.18517	TNB
Otu000121	Muribaculaceae_unclassified(100)	4	52	0.00254395	-1.84636	-3.00052	-0.692061	TNB
Otu000122	Ruminococcaceae_NK4A214_group(100)	4	52	0.00228609	-2.0166	-3.26193	-0.77112	TNB
Otu000123	Ruminococcaceae_unclassified(100)	4	52	0.0114727	-1.2752	-2.23041	-0.31999	TNB
Otu000125	dgA-11_gut_group(100)	4	52	3.51e-05	-2.75584	-3.86224	-1.64958	TNB
Otu000127	Christensenellaceae_R-7_group(100)	4	52	0.00136432	-1.89498	-2.97383	-0.816133	TNB
Otu000128	Ruminococcaceae_NK4A214_group(100)	4	52	0.000950828	-2.22536	-3.43794	-1.01263	TNB
Otu000130	Ruminococcaceae_UCG-005(100)	4	52	0.00205807	-3.13022	-5.04107	-1.21937	TNB
Otu000132	Coprococcus_1(100)	4	52	1.87e-06	-3.15315	-4.25379	-2.05267	TNB
Otu000133	uncultured(100)	4	52	0.00483174	-1.94331	-3.22543	-0.661043	TNB
Otu000134	Clostridia_unclassified(100)	4	52	0.000690984	-1.85675	-2.78224	-0.931404	TNB
Otu000135	Ruminococcaceae_UCG-014(100)	4	52	0.011643	-1.5421	-2.70938	-0.374812	TNB
Otu000136	Solobacterium(100)	4	52	5.6e-05	-2.71962	-3.9273	-1.51194	TNB
Otu000138	Prevotella_9(100)	4	52	0.000201931	-2.62441	-3.81679	-1.43202	TNB
Otu000139	Clostridium_sensu_stricto_1(100)	4	52	0.012368	-2.98912	-5.2908	-0.687444	TNB
Otu000141	Family_XIII_unclassified(100)	4	52	0.0154285	-2.28811	-4.10057	-0.475657	TNB
Otu000142	Ruminococcaceae_UCG-005(100)	4	52	9.21e-05	-2.7541	-3.98819	-1.52017	TNB
Otu000143	Prevotellaceae_NK3B31_group(100)	4	52	0.0145644	-1.4652	-2.61561	-0.314796	TNB
Otu000145	Coprococcus_3(100)	4	52	0.00141949	-1.71825	-2.69077	-0.745729	TNB
Otu000147	Erysipelotrichaceae_ge(100)	4	52	0.00675252	-1.13107	-1.92383	-0.338312	TNB
Otu000148	Muribaculaceae_unclassified(98)	4	52	0.00361638	-2.0795	-3.40664	-0.752221	TNB
Otu000149	Prevotella_1(100)	4	52	0.000460661	-2.44609	-3.707	-1.18503	TNB
Otu000150	Ruminococcaceae_NK4A214_group(100)	4	52	0.0119961	-1.31949	-2.3187	-0.320278	TNB
Otu000153	Bacteroides(100)	4	52	0.000986319	-2.34222	-3.64526	-1.03917	TNB
Otu000154	Ruminococcaceae_UCG-008(100)	4	52	0.000121553	-2.55458	-3.73557	-1.37359	TNB
Otu000159	Clostridium_sensu_stricto_1(100)	4	52	0.000589994	-1.56013	-2.35578	-0.76434	TNB
Otu000160	Streptococcus(100)	4	52	0.000664785	-3.35037	-5.17379	-1.5268	TNB
Otu000162	Ruminococcus_1(100)	4	52	0.0076466	-3.08751	-5.30349	-0.871676	TNB
Otu000163	Ruminococcaceae_UCG-005(100)	4	52	0.000486218	-2.14399	-3.26756	-1.02027	TNB
Otu000164	Ruminococcaceae_UCG-014(100)	4	52	0.00153352	-2.10576	-3.29872	-0.912793	TNB
Otu000166	Treponema_2(100)	4	52	0.000331829	-4.32058	-6.52935	-2.11182	TNB
Otu000171	Prevotellaceae_NK3B31_group(100)	4	52	0.00224866	-1.77625	-2.84485	-0.707642	TNB
Otu000173	Globicatella(100)	4	52	0.00276473	1.50891	0.590062	2.42777	TNB
Otu000178	Alloprevotella(100)	4	52	0.00254851	-2.02554	-3.2465	-0.804591	TNB
Otu000180	Ruminococcaceae_UCG-002(100)	4	52	0.00108122	-2.44768	-3.73773	-1.15762	TNB
Otu000181	Lachnospiraceae_unclassified(100)	4	52	3.17e-05	-2.87183	-4.08268	-1.66097	TNB
Otu000182	Anaerovibrio(100)	4	52	0.000675135	-3.00802	-4.53093	-1.48511	TNB
Otu000184	Oscillospira(100)	4	52	0.0183389	-1.22975	-2.23906	-0.220444	TNB
Otu000188	Ruminococcaceae_UCG-010(100)	4	52	0.00855726	-1.91806	-3.29699	-0.539135	TNB
Otu000194	Alloprevotella(100)	4	52	0.000923025	-3.39077	-5.29527	-1.48612	TNB
Otu000195	Bacteroidales_unclassified(100)	4	52	0.00166057	-3.36913	-5.37866	-1.3596	TNB
Otu000196	Bacteroidales_RF16_group_ge(100)	4	52	7.45e-05	-2.62657	-3.77972	-1.47357	TNB
Otu000198	Rikenellaceae_RC9_gut_group(100)	4	52	0.00395338	-1.75922	-2.89924	-0.619205	TNB
Otu000199	Lachnospiraceae_unclassified(100)	4	52	0.00519892	-2.21656	-3.72735	-0.705766	TNB
Otu000201	Treponema_2(100)	4	52	0.00298251	-2.32678	-3.80828	-0.845419	TNB
Otu000203	Ruminococcaceae_UCG-005(100)	4	52	0.00594494	-2.18035	-3.69027	-0.670565	TNB
Otu000204	Prevotellaceae_unclassified(100)	4	52	0.00348777	-2.31105	-3.80987	-0.812093	TNB
Otu000206	Lachnospiraceae_unclassified(100)	4	52	0.0073856	-1.61149	-2.76247	-0.460508	TNB
Otu000215	Ruminococcaceae_ge(100)	4	52	0.000249581	-2.66668	-3.94072	-1.39278	TNB
Otu000220	Ruminococcaceae_ge(100)	4	52	0.00158413	-2.43267	-3.87638	-0.988967	TNB
Otu000221	Pasteurellaceae_unclassified(99)	4	52	0.00287938	1.54541	0.600738	2.48995	TNB
Otu000223	Bacteroidales_RF16_group_ge(100)	4	52	0.00119537	-3.36422	-5.30335	-1.42509	TNB
Otu000227	Alloprevotella(100)	4	52	0.0058424	-2.19636	-3.70946	-0.683116	TNB
Otu000233	Rikenellaceae_RC9_gut_group(100)	4	52	0.0217969	-2.11427	-3.90249	-0.326049	TNB
Otu000236	Ruminococcaceae_UCG-005(100)	4	52	0.00471046	-2.28306	-3.80468	-0.761454	TNB
Otu000237	F082_ge(100)	4	52	0.000837074	-3.69546	-5.75159	-1.63933	TNB
Otu000238	Faecalibacterium(100)	4	52	0.00537272	-2.58156	-4.34872	-0.814546	TNB
Otu000240	Veillonellaceae_unclassified(100)	4	52	0.00236053	1.65578	0.629448	2.68211	TNB
Otu000243	Ruminococcaceae_NK4A214_group(100)	4	52	0.00706814	-2.59137	-4.43095	-0.751644	TNB
Otu000244	Prevotellaceae_UCG-001(100)	4	52	0.000213275	-3.66704	-5.47286	-1.86108	TNB
Otu000245	Anaerovibrio(100)	4	52	0.0250113	-1.88575	-3.50835	-0.263003	TNB
Otu000246	Parabacteroides(99)	4	52	0.026295	-1.70036	-3.18215	-0.218424	TNB
Otu000260	Ruminococcaceae_UCG-014(100)	4	52	0.00698632	-2.01025	-3.41284	-0.607807	TNB
Otu000267	Ruminococcaceae_UCG-004(97)	4	52	0.000185418	-2.81008	-4.16722	-1.45294	TNB
Otu000269	Mollicutes_RF39_ge(100)	4	52	0.00355986	-3.28242	-5.41674	-1.14824	TNB
Otu000270	Prevotellaceae_unclassified(100)	4	52	0.00193759	-2.25522	-3.59447	-0.916111	TNB
Otu000271	Christensenellaceae_R-7_group(100)	4	52	0.0260313	-1.24808	-2.33255	-0.163457	TNB
Otu000276	Clostridiales_unclassified(100)	4	52	0.00189624	-1.64741	-2.64403	-0.650655	TNB
Otu000278	Christensenellaceae_R-7_group(100)	4	52	0.00460997	-1.85689	-3.07251	-0.641134	TNB
Otu000280	Clostridium_sensu_stricto_1(95)	4	52	0.00515243	-1.82313	-3.06414	-0.582127	TNB
Otu000282	Fournierella(100)	4	52	0.00860831	-2.5162	-4.35232	-0.679942	TNB
Otu000287	Facklamia(100)	4	52	0.0190339	1.43029	0.259252	2.60118	TNB
Otu000292	Parvimonas(100)	4	52	0.000255813	2.17082	1.14896	3.19254	TNB
Otu000293	Veillonellaceae_unclassified(99)	4	52	0.0112988	2.69077	0.647193	4.73435	TNB
Otu000299	Prevotellaceae_NK3B31_group(100)	4	52	0.0102588	-2.14572	-3.75187	-0.539424	TNB
Otu000301	Lachnospiraceae_unclassified(100)	4	52	0.000926865	-4.54579	-7.10022	-1.99135	TNB
Otu000307	Mollicutes_RF39_ge(100)	4	52	0.0198287	-1.65636	-3.03413	-0.278584	TNB
Otu000313	Oscillospira(87)	4	52	0.000653083	-3.34258	-5.15461	-1.53056	TNB
Otu000317	Rikenellaceae_RC9_gut_group(100)	4	52	0.0112458	-2.05108	-3.60775	-0.494412	TNB
Otu000318	Subdoligranulum(95)	4	52	0.000894105	-2.60334	-3.82531	-1.38138	TNB
Otu000320	Lachnospiraceae_unclassified(100)	4	52	0.0052631	-2.86317	-4.81788	-0.908609	TNB
Otu000321	Ruminococcaceae_ge(100)	4	52	0.000237605	-3.53518	-5.21202	-1.85834	TNB
Otu000331	Peptococcus(100)	4	52	0.000124482	-3.22861	-4.75123	-1.70584	TNB
Otu000332	Ruminococcaceae_UCG-005(100)	4	52	0.000258399	-4.10591	-6.16045	-2.05122	TNB
Otu000333	Christensenellaceae_R-7_group(100)	4	52	0.0042447	-2.42474	-4.02786	-0.821615	TNB
Otu000334	Prevotellaceae_NK3B31_group(100)	4	52	0.00154159	-3.66791	-5.83859	-1.49737	TNB
Otu000338	Family_XIII_ge(96)	4	52	0.000243786	-3.46896	-5.19644	-1.74148	TNB
Otu000340	Mollicutes_RF39_ge(100)	4	52	0.00925517	-2.22406	-3.86411	-0.584003	TNB
Otu000342	Ruminiclostridium_5(100)	4	52	0.00303174	-2.02251	-3.27088	-0.77415	TNB
Otu000343	Oscillibacter(95)	4	52	0.00117353	-2.60277	-4.0622	-1.14334	TNB
Otu000346	Methanobrevibacter(100)	4	52	0.0207741	-1.93379	-3.55552	-0.312055	TNB
Otu000347	Bacteroidales_unclassified(99)	4	52	0.00023699	-3.79789	-5.6848	-1.91099	TNB
Otu000349	Family_XIII_AD3011_group(100)	4	52	0.00063703	-2.29533	-3.53965	-1.051	TNB
Otu000359	Blautia(100)	4	52	0.00671337	-2.31466	-3.94635	-0.682828	TNB
Otu000360	Ruminococcaceae_UCG-014(100)	4	52	0.00198947	-3.34244	-5.37519	-1.30953	TNB
Otu000370	Pasteurellaceae_unclassified(100)	4	52	0.000313814	3.05649	1.56691	4.54622	TNB
Otu000371	Mollicutes_RF39_ge(100)	4	52	0.0146766	-2.25349	-4.03623	-0.470751	TNB
Otu000373	uncultured(100)	4	52	0.000597285	-3.47675	-5.35023	-1.60327	TNB
Otu000379	Anaerococcus(100)	4	52	0.0029764	3.36768	1.22398	5.51138	TNB
Otu000381	Oribacterium(100)	4	52	0.00832501	-1.78519	-3.08174	-0.488641	TNB
Otu000383	Ruminococcaceae_ge(100)	4	52	0.024386	-1.61091	-2.99806	-0.223762	TNB
Otu000386	WCHB1-41_ge(100)	4	52	0.00422069	-2.34539	-3.90235	-0.788289	TNB
Otu000394	Rothia(100)	4	52	0.00474155	2.46946	0.806034	4.13289	TNB
Otu000395	Lachnospiraceae_ND3007_group(100)	4	52	0.00056914	-3.28718	-5.05059	-1.52377	TNB
Otu000407	Lactobacillales_unclassified(100)	4	52	2.11e-05	5.26122	3.07857	7.44402	TNB
Otu000410	Family_XIII_ge(100)	4	52	0.00563671	2.26503	0.704901	3.82502	TNB
Otu000414	Ruminococcaceae_UCG-014(100)	4	52	0.00199359	-2.09306	-3.36638	-0.819739	TNB
Otu000417	Mollicutes_RF39_ge(100)	4	52	0.0133028	-2.45056	-4.3591	-0.542021	TNB
Otu000420	Lachnospiraceae_UCG-007(100)	4	52	0.0098018	-1.78202	-3.10699	-0.456902	TNB
Otu000426	Clostridiales_unclassified(100)	4	52	0.00216087	-3.58668	-5.62593	-1.54743	TNB
Otu000427	Lachnospiraceae_unclassified(100)	4	52	0.00257997	-2.71328	-4.41205	-1.01436	TNB
Otu000428	Erysipelotrichaceae_UCG-003(100)	4	52	0.00216742	-2.45388	-3.96049	-0.947274	TNB
Otu000432	Prevotellaceae_UCG-003(100)	4	52	0.000911004	-3.73312	-5.82748	-1.6389	TNB
Otu000434	Clostridiales_unclassified(100)	4	52	0.00242047	-3.52422	-5.71495	-1.33348	TNB
Otu000442	Lachnospiraceae_unclassified(100)	4	52	0.0078876	-2.59829	-4.4712	-0.725387	TNB
Otu000449	Mollicutes_RF39_ge(100)	4	52	0.0115426	-2.82148	-4.97124	-0.671719	TNB
Otu000457	WCHB1-41_ge(100)	4	52	5.82e-05	-3.02504	-4.37223	-1.67785	TNB
Otu000495	Ruminococcaceae_UCG-014(100)	4	52	0.00790933	-2.24022	-3.75202	-0.728272	TNB
Otu000497	Ruminococcaceae_UCG-005(100)	4	52	0.0022348	-3.50618	-5.66618	-1.34618	TNB
Otu000498	Ruminococcaceae_UCG-008(100)	4	52	0.00346341	-2.62787	-4.28235	-0.973386	TNB
Otu000499	Corynebacteriaceae_unclassified(94)	4	52	0.00212404	2.93257	1.13612	4.72901	TNB
Otu000502	Ruminococcaceae_unclassified(100)	4	52	0.00785103	-3.14306	-5.3348	-0.951313	TNB
Otu000508	Anaerococcus(100)	4	52	0.00162706	3.97924	1.61091	6.34743	TNB
Otu000532	Family_XIII_UCG-001(100)	4	52	0.00373797	-3.02807	-5.0086	-1.04754	TNB
Otu000547	Ruminococcaceae_NK4A214_group(100)	4	52	0.0143815	-1.97967	-3.50532	-0.453872	TNB
Otu000567	Corynebacterium_1(100)	4	52	0.00278825	3.86585	1.42365	6.30804	TNB
Otu000573	Ruminococcus_1(100)	4	52	0.0226776	-2.9871	-5.53144	-0.442763	TNB
Otu000603	Butyricicoccus(91)	4	52	0.0249479	-2.12033	-3.95428	-0.286375	TNB
Otu000621	Muribaculaceae_ge(100)	4	52	0.00947724	-2.60868	-4.53901	-0.678499	TNB
Otu000640	Lachnospiraceae_unclassified(100)	4	52	0.00389929	-3.3068	-5.4808	-1.1328	TNB
Otu000641	Veillonella(99)	4	52	0.00344852	-2.77892	-4.57897	-0.979013	TNB
Otu000678	Faecalibacterium(100)	4	52	0.0176591	-3.23438	-5.8722	-0.596699	TNB
Otu000684	Actinobacillus(72)	4	52	0.0121171	2.76247	0.642865	4.88194	TNB
Otu000688	Ruminococcus_1(100)	4	52	0.0225538	-3.49637	-6.4715	-0.521101	TNB
Otu000708	Corynebacteriaceae_unclassified(100)	4	52	0.0441033	1.76355	0.059641	3.46737	TNB
Otu000722	Ruminococcus_1(100)	4	52	0.0108441	-2.53986	-4.45692	-0.622811	TNB
Otu000853	Clostridium_sensu_stricto_1(93)	4	52	0.0229653	-3.37086	-6.2486	-0.493113	TNB
Otu000002	Pasteurellaceae_unclassified(100)	4	52	0.0170737	1.46361	0.276709	2.65038	NBA
Otu000003	Parvimonas(100)	4	52	0.00151212	1.12674	0.461374	1.79226	NBA
Otu000006	Clostridium_sensu_stricto_1(100)	4	52	0.00150968	-1.28573	-2.00895	-0.562651	NBA
Otu000008	Escherichia-Shigella(100)	4	52	0.022098	1.57283	0.239343	2.90631	NBA
Otu000015	Lachnospiraceae_unclassified(100)	4	52	0.0106167	1.39855	0.346391	2.45085	NBA
Otu000018	Terrisporobacter(100)	4	52	8.85e-05	-1.44226	-2.04675	-0.837629	NBA
Otu000024	Romboutsia(100)	4	52	0.000264466	-1.42812	-2.09248	-0.763763	NBA
Otu000025	Aerococcaceae_unclassified(100)	4	52	0.000142621	2.07892	1.08794	3.06977	NBA
Otu000030	Lactobacillus(100)	4	52	8.37e-05	-1.93249	-2.74444	-1.12069	NBA
Otu000034	Clostridium_sensu_stricto_1(100)	4	52	0.025991	-0.790741	-1.47573	-0.105793	NBA
Otu000037	Anaerococcus(100)	4	52	2.04e-05	3.89124	2.28061	5.50186	NBA
Otu000040	Anaerococcus(100)	4	52	0.0215818	1.5408	0.240209	2.84139	NBA
Otu000041	Turicibacter(100)	4	52	0.000287737	-1.4124	-2.0769	-0.747749	NBA
Otu000043	Clostridiales_unclassified(100)	4	52	0.013344	-1.02157	-1.8051	-0.238045	NBA
Otu000044	Prevotella_7(100)	4	52	0.0123207	1.3293	0.323164	2.33543	NBA
Otu000049	Psychrobacter(100)	4	52	0.0308796	2.33601	0.227369	4.44451	NBA
Otu000051	Lactobacillus(100)	4	52	0.0093708	-1.86209	-3.21533	-0.508839	NBA
Otu000053	Acinetobacter(100)	4	52	2.89e-05	5.08146	2.92766	7.23526	NBA
Otu000054	Methanobrevibacter(100)	4	52	0.00497146	-1.0409	-1.7282	-0.35346	NBA
Otu000056	Campylobacter(100)	4	52	0.034475	1.99121	0.160428	3.82199	NBA
Otu000057	Phascolarctobacterium(100)	4	52	0.0126044	-1.00513	-1.76846	-0.24194	NBA
Otu000059	Staphylococcus(100)	4	52	6.36e-05	-2.31942	-3.28819	-1.35051	NBA
Otu000060	Muribaculaceae_ge(100)	4	52	0.000731428	-1.55652	-2.37237	-0.74068	NBA
Otu000063	Lachnospiraceae_XPB1014_group(100)	4	52	0.00151494	-1.44024	-2.24801	-0.632478	NBA
Otu000064	Bacteroidales_unclassified(100)	4	52	9.6e-07	-3.66199	-4.7746	-2.54924	NBA
Otu000065	Helcococcus(100)	4	52	1.39e-07	4.43845	3.05895	5.81796	NBA
Otu000067	Ruminococcaceae_UCG-005(100)	4	52	5.73e-05	-2.79133	-3.8657	-1.7171	NBA
Otu000069	Ruminococcaceae_UCG-005(100)	4	52	5.62e-05	-1.91907	-2.68861	-1.1494	NBA
Otu000070	Kurthia(97)	4	52	0.00849076	2.7795	0.755107	4.80389	NBA
Otu000073	Prevotella_9(100)	4	52	0.0144673	-1.43548	-2.5553	-0.315662	NBA
Otu000075	Kingella(100)	4	52	2.01e-08	7.67557	5.52999	9.821	NBA
Otu000076	Terrisporobacter(100)	4	52	0.000258341	-1.50617	-2.20877	-0.803437	NBA
Otu000080	Ruminococcaceae_UCG-002(100)	4	52	0.00100455	-1.39105	-2.13577	-0.646327	NBA
Otu000082	Prevotellaceae_UCG-003(100)	4	52	3.34e-06	-3.48036	-4.61258	-2.34813	NBA
Otu000083	Muribaculaceae_ge(100)	4	52	0.000124459	-1.84824	-2.67606	-1.02042	NBA
Otu000085	Anaerococcus(100)	4	52	5.8e-07	5.09156	3.68839	6.49487	NBA
Otu000086	Ruminococcaceae_ge(100)	4	52	0.00569171	-1.40894	-2.38059	-0.437281	NBA
Otu000087	Ruminococcaceae_UCG-002(100)	4	52	0.0210995	-0.810073	-1.48497	-0.135007	NBA
Otu000088	Campylobacter(100)	4	52	0.033235	-1.40288	-2.68255	-0.123163	NBA
Otu000090	Prevotellaceae_NK3B31_group(100)	4	52	0.00270485	-1.69834	-2.73477	-0.661908	NBA
Otu000091	Lachnospiraceae_AC2044_group(99)	4	52	0.0152093	-1.06745	-1.9032	-0.231697	NBA
Otu000092	Kurthia(100)	4	52	3.56e-07	9.56276	6.44365	12.6819	NBA
Otu000093	Ruminococcaceae_UCG-002(100)	4	52	0.00463056	-1.24519	-2.05887	-0.431366	NBA
Otu000095	Clostridia_unclassified(100)	4	52	0.000529264	-1.67886	-2.51245	-0.845131	NBA
Otu000097	Anaerococcus(100)	4	52	3.8e-08	8.04375	5.69706	10.3904	NBA
Otu000099	Mollicutes_RF39_ge(100)	4	52	0.00305121	-1.46246	-2.35549	-0.569576	NBA
Otu000101	Prevotellaceae_NK3B31_group(100)	4	52	0.000302911	-2.13418	-3.15893	-1.10958	NBA
Otu000103	Oscillospira(100)	4	52	0.00889769	-1.77091	-3.06933	-0.472483	NBA
Otu000107	Ruminococcaceae_UCG-005(100)	4	52	5.28e-05	-5.45151	-7.06964	-3.83324	NBA
Otu000108	Treponema_2(100)	4	52	6.49e-05	-3.12315	-4.44018	-1.80625	NBA
Otu000111	Family_XIII_AD3011_group(100)	4	52	0.00883829	-1.35729	-2.33486	-0.379717	NBA
Otu000113	Rikenellaceae_RC9_gut_group(100)	4	52	0.0147315	-1.31155	-2.33688	-0.286375	NBA
Otu000114	Clostridiales_unclassified(100)	4	52	0.00239962	-1.25558	-2.00823	-0.502923	NBA
Otu000118	Lachnospiraceae_unclassified(100)	4	52	2.25e-05	-2.94382	-3.76399	-2.1235	NBA
Otu000120	Prevotellaceae_UCG-001(100)	4	52	0.000141521	-2.61258	-3.79025	-1.43505	NBA
Otu000121	Muribaculaceae_unclassified(100)	4	52	0.000308584	-2.08917	-3.15056	-1.02778	NBA
Otu000122	Ruminococcaceae_NK4A214_group(100)	4	52	0.000925887	-2.33399	-3.64555	-1.02258	NBA
Otu000123	Ruminococcaceae_unclassified(100)	4	52	0.00938735	-1.25774	-2.1701	-0.345525	NBA
Otu000125	dgA-11_gut_group(100)	4	52	3.82e-05	-2.50437	-3.44833	-1.56042	NBA
Otu000127	Christensenellaceae_R-7_group(100)	4	52	0.000897134	-1.60731	-2.46181	-0.752654	NBA
Otu000128	Ruminococcaceae_NK4A214_group(100)	4	52	0.0010684	-1.76687	-2.73117	-0.802427	NBA
Otu000130	Ruminococcaceae_UCG-005(100)	4	52	5.21e-05	-3.73182	-5.38053	-2.08311	NBA
Otu000132	Coprococcus_1(100)	4	52	6.92e-06	-2.62816	-3.53504	-1.72142	NBA
Otu000133	uncultured(100)	4	52	0.0301721	-1.03614	-1.96279	-0.109587	NBA
Otu000134	Clostridia_unclassified(100)	4	52	9.28e-06	-2.26373	-2.98032	-1.547	NBA
Otu000138	Prevotella_9(100)	4	52	0.000297332	-2.23632	-3.29728	-1.17522	NBA
Otu000139	Clostridium_sensu_stricto_1(100)	4	52	0.0238771	-2.70592	-5.03241	-0.379429	NBA
Otu000141	Family_XIII_unclassified(100)	4	52	0.00490807	-3.0197	-5.06285	-0.976705	NBA
Otu000142	Ruminococcaceae_UCG-005(100)	4	52	0.000327562	-2.30081	-3.42207	-1.17955	NBA
Otu000143	Prevotellaceae_NK3B31_group(100)	4	52	0.000722888	-1.89238	-2.93055	-0.85422	NBA
Otu000144	Rikenellaceae_RC9_gut_group(100)	4	52	0.00351531	-2.17934	-3.55624	-0.802427	NBA
Otu000145	Coprococcus_3(100)	4	52	0.000402699	-1.86699	-2.78613	-0.947706	NBA
Otu000147	Erysipelotrichaceae_ge(100)	4	52	0.00790626	-1.11116	-1.90421	-0.31797	NBA
Otu000148	Muribaculaceae_unclassified(98)	4	52	0.0063295	-1.51295	-2.55011	-0.475657	NBA
Otu000149	Prevotella_1(100)	4	52	0.000252499	-2.35549	-3.48815	-1.22297	NBA
Otu000150	Ruminococcaceae_NK4A214_group(100)	4	52	0.00572464	-1.34099	-2.24368	-0.438146	NBA
Otu000153	Bacteroides(100)	4	52	0.000891337	-1.86944	-2.86115	-0.877591	NBA
Otu000154	Ruminococcaceae_UCG-008(100)	4	52	0.000114981	-2.15481	-3.11824	-1.19123	NBA
Otu000155	Prevotellaceae_NK3B31_group(100)	4	52	0.00151277	-1.9462	-3.07381	-0.818585	NBA
Otu000157	Ruminococcus_1(100)	4	52	3.56e-05	-3.53633	-5.05693	-2.01573	NBA
Otu000159	Clostridium_sensu_stricto_1(100)	4	52	0.00196946	-1.3997	-2.2229	-0.576501	NBA
Otu000160	Streptococcus(100)	4	52	0.00085945	-2.16765	-3.35109	-0.984207	NBA
Otu000161	Treponema_2(100)	4	52	0.0303919	-1.34344	-2.55227	-0.134531	NBA
Otu000163	Ruminococcaceae_UCG-005(100)	4	52	0.00044992	-2.07402	-3.12444	-1.02359	NBA
Otu000164	Ruminococcaceae_UCG-014(100)	4	52	0.000497592	-2.42012	-3.64295	-1.19715	NBA
Otu000166	Treponema_2(100)	4	52	7.89e-05	-4.77922	-6.95581	-2.60248	NBA
Otu000168	Lachnospiraceae_unclassified(100)	4	52	0.0214679	-1.39638	-2.56728	-0.225349	NBA
Otu000171	Prevotellaceae_NK3B31_group(100)	4	52	0.00444201	-1.54051	-2.55458	-0.526295	NBA
Otu000172	Treponema_2(100)	4	52	0.000406681	-3.09703	-4.59671	-1.59735	NBA
Otu000173	Globicatella(100)	4	52	0.0137585	1.47213	0.335427	2.60897	NBA
Otu000175	Corynebacterium_1(100)	4	52	0.00419117	2.55501	0.867637	4.24253	NBA
Otu000178	Alloprevotella(100)	4	52	0.00187233	-2.07056	-3.29295	-0.84816	NBA
Otu000180	Ruminococcaceae_UCG-002(100)	4	52	0.000178756	-2.95219	-4.19536	-1.70916	NBA
Otu000181	Lachnospiraceae_unclassified(100)	4	52	9.17e-06	-3.18735	-4.35506	-2.01963	NBA
Otu000182	Anaerovibrio(100)	4	52	0.000442949	-2.4256	-3.58567	-1.26568	NBA
Otu000188	Ruminococcaceae_UCG-010(100)	4	52	0.0245671	-1.50026	-2.79089	-0.209624	NBA
Otu000189	Treponema_2(100)	4	52	0.00813555	-3.75476	-6.47308	-1.03658	NBA
Otu000190	Lachnospiraceae_unclassified(100)	4	52	4.26e-06	-5.29729	-7.28272	-3.31171	NBA
Otu000191	Mollicutes_RF39_ge(100)	4	52	0.0312979	-1.94634	-3.70253	-0.190003	NBA
Otu000192	Prevotella_9(100)	4	52	0.00883418	-2.07373	-3.59274	-0.554861	NBA
Otu000194	Alloprevotella(100)	4	52	0.000333531	-2.98609	-4.46702	-1.50531	NBA
Otu000195	Bacteroidales_unclassified(100)	4	52	4.97e-05	-5.25256	-7.5652	-2.93992	NBA
Otu000196	Bacteroidales_RF16_group_ge(100)	4	52	5.44e-05	-2.49615	-3.52364	-1.46866	NBA
Otu000198	Rikenellaceae_RC9_gut_group(100)	4	52	0.00311445	-1.64236	-2.66624	-0.618339	NBA
Otu000202	Prevotellaceae_NK3B31_group(100)	4	52	0.013667	-1.69848	-3.02692	-0.370051	NBA
Otu000203	Ruminococcaceae_UCG-005(100)	4	52	0.0136289	-1.87839	-3.33739	-0.419247	NBA
Otu000204	Prevotellaceae_unclassified(100)	4	52	0.00247649	-1.99611	-3.22168	-0.770399	NBA
Otu000206	Lachnospiraceae_unclassified(100)	4	52	0.00386678	-1.49809	-2.4608	-0.535384	NBA
Otu000209	Mollicutes_RF39_ge(100)	4	52	0.0151901	-1.96668	-3.53114	-0.402223	NBA
Otu000210	Oscillospira(100)	4	52	0.00838971	-1.61957	-2.77387	-0.465413	NBA
Otu000212	Ignavigranum(100)	4	52	6.7e-05	4.45172	2.4484	6.45491	NBA
Otu000213	Spirochaetaceae_unclassified(100)	4	52	0.0228294	-2.24469	-4.15669	-0.332685	NBA
Otu000215	Ruminococcaceae_ge(100)	4	52	4.91e-05	-3.24303	-4.66972	-1.81635	NBA
Otu000218	Bacteroidales_RF16_group_ge(100)	4	52	0.000908349	-2.8007	-4.32159	-1.27981	NBA
Otu000220	Ruminococcaceae_ge(100)	4	52	0.000251926	-2.68024	-4.00867	-1.35195	NBA
Otu000221	Pasteurellaceae_unclassified(99)	4	52	0.000590067	2.0039	0.925345	3.08261	NBA
Otu000222	Acinetobacter(100)	4	52	0.0302726	2.89549	0.292001	5.49912	NBA
Otu000224	Prevotella_7(100)	4	52	0.0132941	-1.74609	-3.10598	-0.386354	NBA
Otu000225	Clostridiales_vadinBB60_group_ge(100)	4	52	0.00738992	-1.97967	-3.36768	-0.591649	NBA
Otu000226	Muribaculaceae_ge(100)	4	52	0.00866191	-1.69185	-2.91554	-0.468299	NBA
Otu000227	Alloprevotella(100)	4	52	0.000998911	-2.74429	-4.29793	-1.1908	NBA
Otu000229	Bacteroidales_RF16_group_ge(100)	4	52	0.00674305	-2.37424	-4.04921	-0.699419	NBA
Otu000231	Lachnospira(100)	4	52	0.00188683	-1.93206	-3.06832	-0.795646	NBA
Otu000233	Rikenellaceae_RC9_gut_group(100)	4	52	0.0172219	-2.06637	-3.74437	-0.388229	NBA
Otu000236	Ruminococcaceae_UCG-005(100)	4	52	0.0048862	-1.95355	-3.23625	-0.670853	NBA
Otu000237	F082_ge(100)	4	52	0.00445492	-3.80857	-5.87278	-1.74436	NBA
Otu000238	Faecalibacterium(100)	4	52	0.000686228	-2.00232	-3.06053	-0.944244	NBA
Otu000243	Ruminococcaceae_NK4A214_group(100)	4	52	0.00195017	-2.11629	-3.38023	-0.8522	NBA
Otu000244	Prevotellaceae_UCG-001(100)	4	52	1.82e-05	-2.92607	-4.03854	-1.81361	NBA
Otu000246	Parabacteroides(99)	4	52	0.0120794	-1.84824	-3.2527	-0.443629	NBA
Otu000250	Prevotella_2(100)	4	52	0.0099082	-1.68045	-2.92102	-0.440022	NBA
Otu000254	Prevotellaceae_UCG-003(100)	4	52	0.0152469	-2.03781	-3.65983	-0.415785	NBA
Otu000256	Peptococcus(100)	4	52	0.033851	-1.31978	-2.52991	-0.10963	NBA
Otu000260	Ruminococcaceae_UCG-014(100)	4	52	0.00532893	-1.50141	-2.48807	-0.514754	NBA
Otu000267	Ruminococcaceae_UCG-004(97)	4	52	0.000110629	-2.64143	-3.83064	-1.45236	NBA
Otu000271	Christensenellaceae_R-7_group(100)	4	52	0.0122463	-1.13829	-1.999	-0.27743	NBA
Otu000275	Clostridia_unclassified(100)	4	52	0.0201282	-2.08094	-3.81651	-0.345525	NBA
Otu000276	Clostridiales_unclassified(100)	4	52	0.0039639	-1.92499	-3.15705	-0.692782	NBA
Otu000278	Christensenellaceae_R-7_group(100)	4	52	0.00873137	-1.50228	-2.58545	-0.418959	NBA
Otu000280	Clostridium_sensu_stricto_1(95)	4	52	0.0175809	-1.46491	-2.65874	-0.271082	NBA
Otu000282	Fournierella(100)	4	52	0.00452184	-1.79399	-2.97109	-0.616752	NBA
Otu000287	Facklamia(100)	4	52	0.0211612	1.42134	0.236025	2.60652	NBA
Otu000290	uncultured(99)	4	52	0.000134377	4.17732	2.19535	6.15944	NBA
Otu000292	Parvimonas(100)	4	52	7.08e-06	2.69784	1.65477	3.74091	NBA
Otu000293	Veillonellaceae_unclassified(99)	4	52	0.00573409	3.20625	0.992863	5.41948	NBA
Otu000294	Fusobacterium(100)	4	52	0.0160215	2.07387	0.409725	3.73802	NBA
Otu000299	Prevotellaceae_NK3B31_group(100)	4	52	0.00789075	-2.23055	-3.83843	-0.622667	NBA
Otu000303	Ruminococcaceae_unclassified(99)	4	52	0.00406708	-1.91503	-3.15792	-0.672152	NBA
Otu000304	Lachnospiraceae_unclassified(100)	4	52	0.000110191	-2.7795	-4.06508	-1.49377	NBA
Otu000313	Oscillospira(87)	4	52	2.38e-05	-2.85206	-4.04488	-1.6591	NBA
Otu000314	Ruminococcaceae_unclassified(100)	4	52	0.0321403	-1.11708	-2.12783	-0.10624	NBA
Otu000318	Subdoligranulum(95)	4	52	0.000131029	-2.7619	-3.8709	-1.65304	NBA
Otu000320	Lachnospiraceae_unclassified(100)	4	52	0.0017949	-3.11391	-4.98668	-1.24101	NBA
Otu000321	Ruminococcaceae_ge(100)	4	52	0.000205047	-3.23221	-4.78167	-1.68276	NBA
Otu000322	Ruminococcaceae_UCG-009(100)	4	52	0.0127377	-1.66646	-2.93747	-0.395443	NBA
Otu000331	Peptococcus(100)	4	52	1.58e-05	-3.19514	-4.49544	-1.89469	NBA
Otu000332	Ruminococcaceae_UCG-005(100)	4	52	9.05e-05	-4.63466	-6.76754	-2.50178	NBA
Otu000334	Prevotellaceae_NK3B31_group(100)	4	52	0.000206899	-4.08153	-6.08644	-2.07647	NBA
Otu000337	Ruminococcaceae_UCG-014(100)	4	52	0.000647699	-3.56533	-5.50114	-1.62952	NBA
Otu000338	Family_XIII_ge(96)	4	52	0.000170238	-2.59959	-3.7575	-1.44154	NBA
Otu000340	Mollicutes_RF39_ge(100)	4	52	0.00288161	-2.52385	-4.12438	-0.923325	NBA
Otu000341	Prevotellaceae_NK3B31_group(100)	4	52	0.00652005	-2.19795	-3.74134	-0.654551	NBA
Otu000342	Ruminiclostridium_5(100)	4	52	0.000204381	-2.15236	-3.1357	-1.16887	NBA
Otu000343	Oscillibacter(95)	4	52	6.64e-05	-3.24837	-4.7091	-1.78764	NBA
Otu000344	Deltaproteobacteria_unclassified(100)	4	52	0.00302625	-2.80287	-4.56483	-1.04076	NBA
Otu000347	Bacteroidales_unclassified(99)	4	52	8.31e-05	-3.99064	-5.8155	-2.16592	NBA
Otu000348	Intestinibacter(100)	4	52	0.0145818	1.58581	0.343073	2.82855	NBA
Otu000349	Family_XIII_AD3011_group(100)	4	52	0.000440601	-2.97657	-4.53655	-1.41644	NBA
Otu000351	Prevotellaceae_NK3B31_group(100)	4	52	0.00219009	-2.14745	-3.44905	-0.845708	NBA
Otu000357	uncultured(100)	4	52	0.0003461	-3.73831	-5.65637	-1.8201	NBA
Otu000359	Blautia(100)	4	52	0.00136443	-2.1789	-3.45194	-0.905868	NBA
Otu000364	Sutterella(100)	4	52	0.0151626	-1.91532	-3.4127	-0.417949	NBA
Otu000368	WCHB1-41_ge(100)	4	52	0.0323137	-1.68839	-3.22226	-0.154657	NBA
Otu000370	Pasteurellaceae_unclassified(100)	4	52	0.00135803	2.90948	1.26481	4.5543	NBA
Otu000371	Mollicutes_RF39_ge(100)	4	52	0.0117783	-1.94721	-3.43448	-0.459931	NBA
Otu000372	Ruminiclostridium_6(100)	4	52	0.0307954	-1.72546	-3.28213	-0.168795	NBA
Otu000373	uncultured(100)	4	52	0.00026292	-3.49825	-5.25127	-1.74508	NBA
Otu000379	Anaerococcus(100)	4	52	0.00187405	3.47011	1.3733	5.56707	NBA
Otu000380	uncultured(100)	4	52	0.0380326	-1.35411	-2.62426	-0.0837917	NBA
Otu000381	Oribacterium(100)	4	52	0.000353002	-2.10792	-3.10583	-1.10987	NBA
Otu000383	Ruminococcaceae_ge(100)	4	52	0.0205981	-1.58581	-2.90717	-0.264302	NBA
Otu000386	WCHB1-41_ge(100)	4	52	0.00716206	-1.86569	-3.19268	-0.538702	NBA
Otu000393	Intestinibacter(100)	4	52	0.00293269	-2.45258	-4.01098	-0.894038	NBA
Otu000395	Lachnospiraceae_ND3007_group(100)	4	52	1.33e-05	-2.8235	-3.95977	-1.68723	NBA
Otu000404	Succinivibrio(100)	4	52	0.0229868	-2.43325	-4.51087	-0.355624	NBA
Otu000410	Family_XIII_ge(100)	4	52	0.00681203	1.85141	0.553706	3.14897	NBA
Otu000414	Ruminococcaceae_UCG-014(100)	4	52	0.00500075	-2.55054	-4.21238	-0.8887	NBA
Otu000417	Mollicutes_RF39_ge(100)	4	52	0.0203375	-2.21006	-4.05657	-0.363559	NBA
Otu000418	Ruminococcaceae_UCG-009(100)	4	52	0.00248305	-2.71082	-4.37324	-1.04855	NBA
Otu000420	Lachnospiraceae_UCG-007(100)	4	52	0.015925	-1.61899	-2.91684	-0.321144	NBA
Otu000426	Clostridiales_unclassified(100)	4	52	0.00122245	-3.82747	-6.01936	-1.63558	NBA
Otu000427	Lachnospiraceae_unclassified(100)	4	52	0.000167264	-2.08643	-3.09372	-1.07899	NBA
Otu000428	Erysipelotrichaceae_UCG-003(100)	4	52	0.000413257	-2.03348	-3.09328	-0.973675	NBA
Otu000430	Anaerostipes(100)	4	52	0.00217313	-3.17393	-5.05434	-1.29366	NBA
Otu000434	Clostridiales_unclassified(100)	4	52	0.0009744	-4.10418	-6.42172	-1.78649	NBA
Otu000436	Christensenellaceae_R-7_group(100)	4	52	6.31e-05	-2.66062	-3.85257	-1.46866	NBA
Otu000440	Moraxella(100)	4	52	0.00113657	5.049	2.15366	7.94449	NBA
Otu000441	Ruminiclostridium_5(100)	4	52	0.0073203	-1.2501	-2.14183	-0.358365	NBA
Otu000442	Lachnospiraceae_unclassified(100)	4	52	0.0010895	-3.23625	-5.0842	-1.38831	NBA
Otu000447	Christensenellaceae_R-7_group(100)	4	52	0.0170115	-1.89339	-3.42784	-0.358943	NBA
Otu000448	Ruminococcaceae_UCG-010(100)	4	52	0.0183347	-2.92001	-5.31633	-0.523554	NBA
Otu000449	Mollicutes_RF39_ge(100)	4	52	0.00597369	-2.96907	-5.02967	-0.908321	NBA
Otu000451	Moraxella(100)	4	52	0.000517946	-1.88748	-2.89131	-0.883651	NBA
Otu000454	Ruminococcus_1(100)	4	52	0.0243766	-2.17717	-4.05628	-0.298205	NBA
Otu000457	WCHB1-41_ge(100)	4	52	0.000990289	-2.87875	-4.33847	-1.41903	NBA
Otu000460	Lachnospiraceae_ge(96)	4	52	0.000352776	-2.66624	-4.03666	-1.29597	NBA
Otu000464	Coriobacteriales_unclassified(100)	4	52	0.0121383	-2.20357	-3.89557	-0.51158	NBA
Otu000467	Ruminiclostridium_6(100)	4	52	0.00441056	-2.87342	-4.79162	-0.955353	NBA
Otu000474	Ruminococcaceae_UCG-005(75)	4	52	0.0110839	-1.69863	-2.9757	-0.421411	NBA
Otu000482	Muribaculaceae_ge(100)	4	52	0.0260567	-2.16779	-4.06191	-0.273679	NBA
Otu000485	Mollicutes_RF39_ge(100)	4	52	0.00458094	-2.32649	-3.83093	-0.822192	NBA
Otu000491	Bacteroidales_RF16_group_ge(100)	4	52	0.0211155	-2.3288	-4.28755	-0.370196	NBA
Otu000495	Ruminococcaceae_UCG-014(100)	4	52	6.82e-05	-2.16044	-3.13397	-1.18705	NBA
Otu000497	Ruminococcaceae_UCG-005(100)	4	52	0.00295845	-2.58964	-4.23676	-0.942368	NBA
Otu000498	Ruminococcaceae_UCG-008(100)	4	52	0.000346023	-3.14046	-4.69626	-1.58466	NBA
Otu000499	Corynebacteriaceae_unclassified(94)	4	52	0.000482121	2.65586	1.25976	4.05181	NBA
Otu000502	Ruminococcaceae_unclassified(100)	4	52	0.00548451	-2.74473	-4.48447	-1.00513	NBA
Otu000508	Anaerococcus(100)	4	52	0.00327291	3.81795	1.36032	6.27558	NBA
Otu000512	Gastranaerophilales_ge(100)	4	52	0.0160597	-2.64893	-4.77546	-0.522544	NBA
Otu000516	Mogibacterium(100)	4	52	0.00924847	-2.75021	-4.77792	-0.722357	NBA
Otu000521	Lachnospiraceae_UCG-004(97)	4	52	0.0200789	-1.79543	-3.27549	-0.315229	NBA
Otu000529	Dorea(95)	4	52	0.0125768	-1.98515	-3.5082	-0.461951	NBA
Otu000547	Ruminococcaceae_NK4A214_group(100)	4	52	0.00354988	-2.24411	-3.66531	-0.822913	NBA
Otu000557	Lachnospiraceae_NK4A136_group(99)	4	52	0.026843	-2.63148	-4.94368	-0.319413	NBA
Otu000569	Ruminiclostridium_9(100)	4	52	0.00945421	-2.41954	-4.20935	-0.629881	NBA
Otu000570	Prevotella_9(100)	4	52	0.039247	-1.96207	-3.81535	-0.108693	NBA
Otu000573	Ruminococcus_1(100)	4	52	0.0079345	-2.60233	-4.45144	-0.753375	NBA
Otu000576	Ruminococcaceae_unclassified(100)	4	52	0.00365029	-3.17191	-5.24059	-1.10337	NBA
Otu000578	Corynebacterium_1(100)	4	52	0.015111	-2.23156	-4.00521	-0.457911	NBA
Otu000582	Mailhella(100)	4	52	0.0146427	-2.43455	-4.35982	-0.509416	NBA
Otu000596	Ruminococcus_1(95)	4	52	0.000706735	-2.39502	-3.70614	-1.0839	NBA
Otu000597	Prevotellaceae_unclassified(100)	4	52	0.0161319	-2.56482	-4.62528	-0.504366	NBA
Otu000599	Streptococcus(100)	4	52	0.0286008	1.31675	0.153936	2.4797	NBA
Otu000602	Mollicutes_RF39_ge(100)	4	52	0.019892	-2.61864	-4.79812	-0.439156	NBA
Otu000605	Christensenellaceae_R-7_group(100)	4	52	0.014808	-2.57059	-4.6071	-0.53423	NBA
Otu000607	Clostridium_sensu_stricto_1(97)	4	52	0.00297395	2.26676	0.823923	3.70946	NBA
Otu000610	Lachnospiraceae_unclassified(96)	4	52	0.027587	-1.95716	-3.67916	-0.235015	NBA
Otu000613	Ruminococcaceae_ge(100)	4	52	0.00835246	-2.88222	-4.92767	-0.836763	NBA
Otu000621	Muribaculaceae_ge(100)	4	52	0.00374076	-2.89578	-4.78975	-1.00166	NBA
Otu000622	Erysipelotrichaceae_UCG-004(91)	4	52	0.03135	-2.7857	-5.30436	-0.266899	NBA
Otu000639	Muribaculaceae_unclassified(99)	4	52	0.0172096	-2.43729	-4.41623	-0.4582	NBA
Otu000640	Lachnospiraceae_unclassified(100)	4	52	0.000898389	-3.14392	-4.90531	-1.38268	NBA
Otu000655	Clostridium_sensu_stricto_1(100)	4	52	0.0098678	-2.38102	-4.12683	-0.635363	NBA
Otu000660	Ruminococcaceae_NK4A214_group(100)	4	52	0.011428	-2.38449	-4.17703	-0.592082	NBA
Otu000662	Bacteroidales_unclassified(100)	4	52	0.00199309	-2.82667	-4.54622	-1.10712	NBA
Otu000670	Anaerovibrio(92)	4	52	0.0105434	-2.56006	-4.48433	-0.635796	NBA
Otu000688	Ruminococcus_1(100)	4	52	0.00501329	-3.9387	-6.61072	-1.26669	NBA
Otu000691	Brachybacterium(100)	4	52	0.00966856	-2.64114	-4.60104	-0.681096	NBA
Otu000709	Ruminococcaceae_UCG-010(100)	4	52	0.020207	-2.23618	-4.09249	-0.379717	NBA
Otu000722	Ruminococcus_1(100)	4	52	0.000875639	-2.55602	-3.98444	-1.12761	NBA
Otu000002	Pasteurellaceae_unclassified(100)	4	52	0.000110534	2.56122	1.46087	3.6617	NW
Otu000005	Fusobacterium(100)	4	52	4.64e-05	-2.85971	-3.99901	-1.72056	NW
Otu000010	Veillonella(100)	4	52	0.0103046	-0.814113	-1.41153	-0.216837	NW
Otu000011	Streptococcus(100)	4	52	6.41e-06	2.9757	1.83237	4.11904	NW
Otu000017	Streptococcus(100)	4	52	0.000662825	2.10475	1.02749	3.18201	NW
Otu000021	Bacteroides(100)	4	52	0.00115948	-1.81967	-2.86519	-0.774006	NW
Otu000022	Aerococcus(100)	4	52	0.0040577	1.35714	0.460508	2.25363	NW
Otu000024	Romboutsia(100)	4	52	0.00147813	-1.19498	-1.86598	-0.524131	NW
Otu000025	Aerococcaceae_unclassified(100)	4	52	0.000118143	2.1789	1.1556	3.20235	NW
Otu000035	Lactobacillus(100)	4	52	3.54e-06	2.66509	1.80178	3.52825	NW
Otu000037	Anaerococcus(100)	4	52	2.68e-07	4.55127	3.09112	6.01128	NW
Otu000040	Anaerococcus(100)	4	52	0.0129248	0.951169	0.226503	1.67583	NW
Otu000041	Turicibacter(100)	4	52	0.00216452	-1.0021	-1.61741	-0.386931	NW
Otu000042	Megasphaera(100)	4	52	2.33e-05	2.90241	1.80294	4.00189	NW
Otu000049	Psychrobacter(100)	4	52	7.27e-06	3.48512	2.13548	4.8349	NW
Otu000053	Acinetobacter(100)	4	52	0.000198887	4.41335	2.25234	6.57436	NW
Otu000056	Campylobacter(100)	4	52	0.0135411	2.47004	0.613145	4.32693	NW
Otu000063	Lachnospiraceae_XPB1014_group(100)	4	52	0.0112312	-1.20609	-2.10619	-0.30614	NW
Otu000064	Bacteroidales_unclassified(100)	4	52	2.67e-06	-4.2095	-5.74438	-2.67461	NW
Otu000065	Helcococcus(100)	4	52	4.37e-08	5.50965	3.89138	7.12778	NW
Otu000070	Kurthia(97)	4	52	0.000740216	3.45396	1.55479	5.35298	NW
Otu000076	Terrisporobacter(100)	4	52	0.00103791	-1.18099	-1.81808	-0.543896	NW
Otu000078	Prevotellaceae_unclassified(100)	4	52	0.000398893	-2.02742	-3.01307	-1.04191	NW
Otu000080	Ruminococcaceae_UCG-002(100)	4	52	0.00431769	-1.226	-2.04228	-0.40987	NW
Otu000082	Prevotellaceae_UCG-003(100)	4	52	0.0110481	-1.45063	-2.52933	-0.371783	NW
Otu000085	Anaerococcus(100)	4	52	2.4e-07	4.30183	2.92708	5.67643	NW
Otu000088	Campylobacter(100)	4	52	0.0137182	-1.40576	-2.4924	-0.319268	NW
Otu000096	Weissella(100)	4	52	3.52e-10	8.82713	6.73104	10.9232	NW
Otu000106	Treponema_2(100)	4	52	3.07e-05	-3.9615	-5.64743	-2.27556	NW
Otu000107	Ruminococcaceae_UCG-005(100)	4	52	3.76e-06	-4.64764	-6.37671	-2.91857	NW
Otu000108	Treponema_2(100)	4	52	0.00157271	-1.88531	-2.96589	-0.804735	NW
Otu000113	Rikenellaceae_RC9_gut_group(100)	4	52	0.00831412	-1.88041	-3.24578	-0.514898	NW
Otu000118	Lachnospiraceae_unclassified(100)	4	52	0.00211821	-1.59129	-2.53323	-0.649357	NW
Otu000120	Prevotellaceae_UCG-001(100)	4	52	0.000294353	-2.17126	-3.26713	-1.07538	NW
Otu000125	dgA-11_gut_group(100)	4	52	0.00469371	-1.36652	-2.26676	-0.466135	NW
Otu000139	Clostridium_sensu_stricto_1(100)	4	52	0.00707409	-2.0694	-3.51513	-0.623821	NW
Otu000148	Muribaculaceae_unclassified(98)	4	52	0.0105051	-1.77278	-3.10454	-0.441032	NW
Otu000149	Prevotella_1(100)	4	52	0.000611526	-2.70174	-4.16073	-1.24259	NW
Otu000154	Ruminococcaceae_UCG-008(100)	4	52	0.00107624	-2.33774	-3.67094	-1.0044	NW
Otu000160	Streptococcus(100)	4	52	0.000211831	-3.75086	-5.59708	-1.90465	NW
Otu000162	Ruminococcus_1(100)	4	52	0.0107066	-2.54434	-4.4611	-0.627572	NW
Otu000163	Ruminococcaceae_UCG-005(100)	4	52	0.0109164	-1.25933	-2.19694	-0.321721	NW
Otu000164	Ruminococcaceae_UCG-014(100)	4	52	0.000225726	-2.31452	-3.45973	-1.1693	NW
Otu000166	Treponema_2(100)	4	52	0.000222737	-5.02101	-7.50259	-2.53929	NW
Otu000172	Treponema_2(100)	4	52	0.00791183	-2.24065	-3.85647	-0.624831	NW
Otu000173	Globicatella(100)	4	52	0.00469109	2.0632	0.675326	3.45107	NW
Otu000175	Corynebacterium_1(100)	4	52	1e-07	4.55372	3.16123	5.94621	NW
Otu000180	Ruminococcaceae_UCG-002(100)	4	52	0.00217148	-1.90667	-3.07756	-0.735774	NW
Otu000181	Lachnospiraceae_unclassified(100)	4	52	0.000229603	-2.36097	-3.49161	-1.23019	NW
Otu000188	Ruminococcaceae_UCG-010(100)	4	52	0.00486123	-2.87933	-4.82509	-0.933568	NW
Otu000189	Treponema_2(100)	4	52	0.00346675	-3.78477	-6.23792	-1.33175	NW
Otu000193	Nosocomiicoccus(100)	4	52	0.0066471	1.8869	0.581839	3.19196	NW
Otu000194	Alloprevotella(100)	4	52	0.00222401	-2.53683	-4.0746	-0.999066	NW
Otu000195	Bacteroidales_unclassified(100)	4	52	0.00061035	-3.51397	-5.4114	-1.61654	NW
Otu000209	Mollicutes_RF39_ge(100)	4	52	0.0110564	-1.83482	-3.2237	-0.445937	NW
Otu000212	Ignavigranum(100)	4	52	8.24e-07	6.19104	4.07879	8.30329	NW
Otu000215	Ruminococcaceae_ge(100)	4	52	0.00688208	-1.57297	-2.6635	-0.482437	NW
Otu000218	Bacteroidales_RF16_group_ge(100)	4	52	0.0105584	-2.15596	-3.77683	-0.535096	NW
Otu000220	Ruminococcaceae_ge(100)	4	52	0.00706457	-1.67915	-2.87125	-0.487054	NW
Otu000222	Acinetobacter(100)	4	52	0.00272341	3.73745	1.3935	6.08125	NW
Otu000223	Bacteroidales_RF16_group_ge(100)	4	52	0.0029485	-2.57189	-4.20531	-0.938329	NW
Otu000227	Alloprevotella(100)	4	52	0.00877972	-2.34669	-4.04185	-0.651665	NW
Otu000237	F082_ge(100)	4	52	0.000489454	-3.0676	-4.69078	-1.44443	NW
Otu000249	Treponema_2(100)	4	52	0.000894482	-3.70902	-5.78593	-1.63198	NW
Otu000262	Veillonellaceae_unclassified(100)	4	52	0.00165263	3.42813	1.38441	5.47185	NW
Otu000287	Facklamia(100)	4	52	0.000838996	2.5351	1.12646	3.9439	NW
Otu000292	Parvimonas(100)	4	52	0.00660273	2.07864	0.648636	3.50863	NW
Otu000293	Veillonellaceae_unclassified(99)	4	52	0.00150049	2.37453	1.0197	3.72951	NW
Otu000295	Ruminococcaceae_UCG-002(100)	4	52	0.00200836	1.72878	0.703314	2.75425	NW
Otu000301	Lachnospiraceae_unclassified(100)	4	52	0.000221419	-4.51405	-6.74402	-2.28407	NW
Otu000304	Lachnospiraceae_unclassified(100)	4	52	0.00388531	-1.77048	-2.93386	-0.607086	NW
Otu000320	Lachnospiraceae_unclassified(100)	4	52	0.00307588	-3.10728	-5.09286	-1.1217	NW
Otu000343	Oscillibacter(95)	4	52	0.00311886	-2.09999	-3.42554	-0.774583	NW
Otu000347	Bacteroidales_unclassified(99)	4	52	0.000476875	-2.96286	-4.49414	-1.43144	NW
Otu000356	Chloroplast_ge(100)	4	52	0.00454628	-2.68933	-4.49125	-0.887257	NW
Otu000362	Erysipelatoclostridium(100)	4	52	0.00244017	-4.88958	-7.93165	-1.84737	NW
Otu000368	WCHB1-41_ge(100)	4	52	0.0100907	-2.30398	-4.0244	-0.583426	NW
Otu000373	uncultured(100)	4	52	0.00173701	-2.19174	-3.48728	-0.896202	NW
Otu000395	Lachnospiraceae_ND3007_group(100)	4	52	0.00479424	-2.46383	-4.12582	-0.80185	NW
Otu000399	Rikenellaceae_RC9_gut_group(100)	4	52	0.00356099	-2.64561	-4.34799	-0.943234	NW
Otu000408	Atopostipes(100)	4	52	0.000418327	3.75894	1.79774	5.72	NW
Otu000411	Lachnospiraceae_unclassified(100)	4	52	0.00261961	-2.76622	-4.49573	-1.03672	NW
Otu000432	Prevotellaceae_UCG-003(100)	4	52	0.000547999	-4.11962	-6.32189	-1.9172	NW
Otu000461	Ruminococcaceae_UCG-005(99)	4	52	0.00128761	2.10388	0.964874	3.24289	NW
Otu000478	Corynebacteriaceae_unclassified(100)	4	52	0.00078247	2.73795	1.22442	4.25148	NW
Otu000485	Mollicutes_RF39_ge(100)	4	52	0.00524157	-2.71861	-4.55329	-0.883939	NW
Otu000498	Ruminococcaceae_UCG-008(100)	4	52	0.000447198	-2.91049	-4.43802	-1.38297	NW
Otu000499	Corynebacteriaceae_unclassified(94)	4	52	0.0110477	2.12653	0.565248	3.68796	NW
Otu000508	Anaerococcus(100)	4	52	0.00243091	3.21836	1.21691	5.21996	NW
Otu000517	Fusobacterium(98)	4	52	0.0020315	-3.24707	-5.22645	-1.2677	NW
Otu000532	Family_XIII_UCG-001(100)	4	52	0.0029686	-2.76853	-4.53021	-1.00671	NW
Otu000538	Treponema_2(100)	4	52	0.00852719	-3.01956	-5.2201	-0.819018	NW
Otu000540	Pasteurellaceae_unclassified(89)	4	52	0.0028619	3.0223	1.12559	4.91887	NW
Otu000542	Pasteurellaceae_unclassified(86)	4	52	0.017403	1.49636	0.313065	2.67966	NW
Otu000548	Christensenellaceae_R-7_group(100)	4	52	0.0106109	-2.12091	-3.71667	-0.525285	NW
Otu000607	Clostridium_sensu_stricto_1(97)	4	52	0.00159574	2.30528	0.946696	3.66401	NW
Otu000618	Ruminococcus_1(100)	4	52	0.00689853	-2.76377	-4.71949	-0.808053	NW
Otu000648	Fusobacterium(91)	4	52	0.00276454	2.13144	0.786269	3.47661	NW
Otu000649	Treponema_2(100)	4	52	0.00896127	2.7404	0.728994	4.7518	NW
Otu000660	Ruminococcaceae_NK4A214_group(100)	4	52	0.00755305	2.37886	0.67446	4.08326	NW
Otu000692	Lactobacillus(100)	4	52	0.000875033	3.74134	1.65073	5.83195	NW
Otu000700	Clostridium_sensu_stricto_1(100)	4	52	0.00971994	2.10994	0.571452	3.64858	NW
Otu000732	Mollicutes_RF39_ge(100)	4	52	0.00848505	-3.68161	-6.36272	-1.00036	NW
Otu000792	Jeotgalicoccus(100)	4	52	0.00834415	3.27896	0.896635	5.66128	NW
Otu000823	Clostridiales_unclassified(100)	4	52	0.0117183	-2.77474	-4.86145	-0.688166	NW
Otu000936	Roseburia(94)	4	52	0.008081	3.22399	0.892163	5.55582	NW
Otu000003	Parvimonas(100)	4	52	0.00358049	0.667968	0.248432	1.0875	NSB
Otu000005	Fusobacterium(100)	4	52	0.00113393	-1.73874	-2.68817	-0.789154	NSB
Otu000017	Streptococcus(100)	4	52	0.00407513	2.11499	0.717019	3.51296	NSB
Otu000024	Romboutsia(100)	4	52	0.00225766	-1.20638	-1.92037	-0.492392	NSB
Otu000025	Aerococcaceae_unclassified(100)	4	52	0.000481985	2.1525	1.01522	3.28992	NSB
Otu000026	Phascolarctobacterium(100)	4	52	0.00134051	-1.3342	-2.07431	-0.594102	NSB
Otu000037	Anaerococcus(100)	4	52	2.38e-09	4.14198	3.24015	5.04381	NSB
Otu000054	Methanobrevibacter(100)	4	52	0.00682026	-1.27679	-2.15813	-0.395298	NSB
Otu000005	Fusobacterium(100)	4	52	0.00841278	-1.52637	-2.60998	-0.442763	MUM
Otu000017	Streptococcus(100)	4	52	7.71e-05	2.16476	1.27347	3.05592	MUM
Otu000024	Romboutsia(100)	4	52	0.00567733	-0.90659	-1.51065	-0.302389	MUM
Otu000025	Aerococcaceae_unclassified(100)	4	52	3.8e-06	2.8437	1.93465	3.75274	MUM
Otu000033	Streptococcus(100)	4	52	0.000438033	-2.56266	-3.85329	-1.27202	MUM
Otu000035	Lactobacillus(100)	4	52	0.00246636	1.9726	0.794781	3.15041	MUM
Otu000037	Anaerococcus(100)	4	52	2.24e-09	4.31323	3.43982	5.18663	MUM
Otu000040	Anaerococcus(100)	4	52	0.00510185	1.53604	0.524564	2.54751	MUM
Otu000042	Megasphaera(100)	4	52	4.84e-06	3.78376	2.36573	5.20164	MUM
Otu000059	Staphylococcus(100)	4	52	0.00574513	-1.82126	-3.07684	-0.565825	MUM
Otu000065	Helcococcus(100)	4	52	1.08e-05	4.84486	2.93516	6.7547	MUM
Otu000067	Ruminococcaceae_UCG-005(100)	4	52	0.00932573	-1.79442	-3.08982	-0.499028	MUM
Otu000076	Terrisporobacter(100)	4	52	0.00617598	-0.993296	-1.66097	-0.325761	MUM
Otu000078	Prevotellaceae_unclassified(100)	4	52	0.000180364	-1.80308	-2.61099	-0.995315	MUM
Otu000085	Anaerococcus(100)	4	52	1.86e-08	5.16153	3.72489	6.59831	MUM
Otu000088	Campylobacter(100)	4	52	0.0032312	-2.04704	-3.32282	-0.771265	MUM
Otu000094	Acinetobacter(100)	4	52	6.48e-06	6.74546	4.1717	9.31938	MUM
Otu000096	Weissella(100)	4	52	1.77e-07	6.17704	4.38435	7.96988	MUM
Otu000097	Anaerococcus(100)	4	52	3.88e-08	5.76515	4.10302	7.42743	MUM
Otu000106	Treponema_2(100)	4	52	0.000322057	-3.53244	-5.23684	-1.82804	MUM
Otu000107	Ruminococcaceae_UCG-005(100)	4	52	0.000765036	-3.29367	-4.9923	-1.59519	MUM
Otu000132	Coprococcus_1(100)	4	52	0.00327478	-2.02352	-3.28978	-0.757271	MUM
Otu000135	Ruminococcaceae_UCG-014(100)	4	52	0.00569125	-2.60883	-4.40484	-0.81267	MUM
Otu000139	Clostridium_sensu_stricto_1(100)	4	52	0.000112662	-4.56829	-6.6954	-2.44104	MUM
Otu000157	Ruminococcus_1(100)	4	52	0.000649827	-3.66762	-5.65262	-1.68262	MUM
Otu000166	Treponema_2(100)	4	52	0.000583537	-3.70585	-5.62189	-1.78995	MUM
Otu000175	Corynebacterium_1(100)	4	52	0.000305902	3.3987	1.68478	5.11262	MUM
Otu000181	Lachnospiraceae_unclassified(100)	4	52	0.00448824	-2.02439	-3.29411	-0.754674	MUM
Otu000183	Pasteurellaceae_unclassified(100)	4	52	0.00242129	1.50805	0.613867	2.40209	MUM
Otu000212	Ignavigranum(100)	4	52	0.000209825	3.40765	1.78057	5.03472	MUM
Otu000287	Facklamia(100)	4	52	0.00472927	2.39862	0.809352	3.98775	MUM
Otu000290	uncultured(99)	4	52	0.000100576	6.26952	3.37576	9.16313	MUM
Otu000292	Parvimonas(100)	4	52	0.000305706	2.10056	1.1341	3.06703	MUM
Otu000301	Lachnospiraceae_unclassified(100)	4	52	0.00987532	-3.96178	-6.55214	-1.37128	MUM
Otu000350	Rikenellaceae_RC9_gut_group(100)	4	52	0.00478202	-3.30276	-5.52595	-1.07957	MUM
Otu000370	Pasteurellaceae_unclassified(100)	4	52	0.000303838	2.8072	1.41601	4.19839	MUM
Otu000408	Atopostipes(100)	4	52	0.00248065	2.44292	0.970068	3.91576	MUM
Otu000478	Corynebacteriaceae_unclassified(100)	4	52	0.000225679	3.34662	1.69805	4.99519	MUM
Otu000503	Ruminococcus_2(100)	4	52	0.00536377	2.9594	0.937608	4.98119	MUM
Otu000523	Lactobacillus(100)	4	52	0.000785213	3.64367	1.63558	5.65176	MUM
Otu000709	Ruminococcaceae_UCG-010(100)	4	52	0.183563	-2.93661	-14.0038	8.1306	MUM
Otu000002	Pasteurellaceae_unclassified(100)	4	52	0.00614997	1.59966	0.515042	2.68428	Index
Otu000006	Clostridium_sensu_stricto_1(100)	4	52	0.00218937	-1.23899	-1.96841	-0.50956	Index
Otu000007	Actinobacillus(99)	4	52	6.51e-05	3.24087	1.9234	4.55819	Index
Otu000011	Streptococcus(100)	4	52	0.0126072	2.05382	0.467577	3.64006	Index
Otu000014	Clostridium_sensu_stricto_1(100)	4	52	0.0182654	-0.820316	-1.48439	-0.156244	Index
Otu000017	Streptococcus(100)	4	52	0.0145629	0.844986	0.188127	1.50199	Index
Otu000018	Terrisporobacter(100)	4	52	7.47e-05	-1.45366	-2.05411	-0.853354	Index
Otu000024	Romboutsia(100)	4	52	0.000284373	-1.3596	-1.99712	-0.722069	Index
Otu000025	Aerococcaceae_unclassified(100)	4	52	4.99e-05	2.10864	1.17998	3.03731	Index
Otu000030	Lactobacillus(100)	4	52	0.0003271	-1.75446	-2.59324	-0.915823	Index
Otu000034	Clostridium_sensu_stricto_1(100)	4	52	0.0104692	-0.894327	-1.55263	-0.236025	Index
Otu000035	Lactobacillus(100)	4	52	0.0115309	1.10438	0.278296	1.93061	Index
Otu000037	Anaerococcus(100)	4	52	7.5e-06	3.84132	2.35087	5.33162	Index
Otu000040	Anaerococcus(100)	4	52	0.0231645	1.30521	0.189714	2.42055	Index
Otu000041	Turicibacter(100)	4	52	7.22e-05	-1.49333	-2.11153	-0.874995	Index
Otu000042	Megasphaera(100)	4	52	2.25e-06	2.39733	1.64309	3.15157	Index
Otu000051	Lactobacillus(100)	4	52	0.025025	-1.62563	-3.02548	-0.225782	Index
Otu000053	Acinetobacter(100)	4	52	6.3e-05	4.57147	2.52385	6.61923	Index
Otu000054	Methanobrevibacter(100)	4	52	0.00400549	-1.04956	-1.72301	-0.376255	Index
Otu000057	Phascolarctobacterium(100)	4	52	0.0132478	-0.945975	-1.67035	-0.221454	Index
Otu000059	Staphylococcus(100)	4	52	3.03e-05	-2.41637	-3.36249	-1.47039	Index
Otu000060	Muribaculaceae_ge(100)	4	52	0.00455956	-1.18691	-1.96178	-0.412034	Index
Otu000062	S5-A14a(100)	4	52	0.00201048	-2.87731	-4.62918	-1.1253	Index
Otu000063	Lachnospiraceae_XPB1014_group(100)	4	52	0.000179008	-1.71291	-2.45489	-0.970934	Index
Otu000064	Bacteroidales_unclassified(100)	4	52	2.13e-06	-3.21346	-4.30616	-2.12091	Index
Otu000065	Helcococcus(100)	4	52	7.96e-08	4.70723	3.28401	6.1303	Index
Otu000067	Ruminococcaceae_UCG-005(100)	4	52	5.62e-06	-3.38052	-4.53612	-2.22507	Index
Otu000069	Ruminococcaceae_UCG-005(100)	4	52	2.31e-05	-2.0065	-2.74314	-1.26972	Index
Otu000073	Prevotella_9(100)	4	52	0.00958791	-1.49117	-2.57997	-0.402368	Index
Otu000075	Kingella(100)	4	52	1.41e-08	7.70212	5.55957	9.84452	Index
Otu000076	Terrisporobacter(100)	4	52	2.75e-05	-1.64482	-2.27325	-1.01652	Index
Otu000080	Ruminococcaceae_UCG-002(100)	4	52	0.00141375	-1.33117	-2.07532	-0.587177	Index
Otu000082	Prevotellaceae_UCG-003(100)	4	52	8.52e-06	-3.29468	-4.36386	-2.2255	Index
Otu000083	Muribaculaceae_ge(100)	4	52	0.00423469	-1.3544	-2.23329	-0.475512	Index
Otu000085	Anaerococcus(100)	4	52	8.79e-08	5.20669	3.87739	6.53613	Index
Otu000090	Prevotellaceae_NK3B31_group(100)	4	52	0.0147758	-1.22211	-2.17833	-0.265744	Index
Otu000092	Kurthia(100)	4	52	3.52e-07	9.49409	6.39907	12.589	Index
Otu000093	Ruminococcaceae_UCG-002(100)	4	52	0.00931971	-1.16887	-2.01617	-0.321577	Index
Otu000095	Clostridia_unclassified(100)	4	52	0.00399251	-1.32367	-2.1665	-0.480706	Index
Otu000099	Mollicutes_RF39_ge(100)	4	52	0.00387404	-1.38715	-2.26864	-0.505809	Index
Otu000101	Prevotellaceae_NK3B31_group(100)	4	52	0.00245028	-1.72532	-2.76767	-0.682828	Index
Otu000103	Oscillospira(100)	4	52	0.0164993	-1.60832	-2.90516	-0.311478	Index
Otu000106	Treponema_2(100)	4	52	0.00022637	-3.02461	-4.46947	-1.57975	Index
Otu000107	Ruminococcaceae_UCG-005(100)	4	52	1.89e-05	-5.40765	-7.46003	-3.35528	Index
Otu000108	Treponema_2(100)	4	52	0.000143188	-2.49312	-3.55018	-1.43606	Index
Otu000111	Family_XIII_AD3011_group(100)	4	52	0.00325268	-1.60904	-2.62441	-0.593669	Index
Otu000114	Clostridiales_unclassified(100)	4	52	0.00269424	-1.29078	-2.07488	-0.506819	Index
Otu000118	Lachnospiraceae_unclassified(100)	4	52	1.11e-05	-2.95046	-3.8582	-2.04257	Index
Otu000120	Prevotellaceae_UCG-001(100)	4	52	0.00029588	-2.21858	-3.28978	-1.14752	Index
Otu000121	Muribaculaceae_unclassified(100)	4	52	0.00312935	-1.8113	-2.97094	-0.651521	Index
Otu000122	Ruminococcaceae_NK4A214_group(100)	4	52	0.0139986	-1.76831	-3.15662	-0.380006	Index
Otu000125	dgA-11_gut_group(100)	4	52	0.000861616	-1.83453	-2.79493	-0.874129	Index
Otu000127	Christensenellaceae_R-7_group(100)	4	52	0.0104466	-1.29208	-2.24628	-0.338023	Index
Otu000128	Ruminococcaceae_NK4A214_group(100)	4	52	0.00382028	-1.72013	-2.81989	-0.620215	Index
Otu000130	Ruminococcaceae_UCG-005(100)	4	52	0.000680225	-3.1924	-4.93358	-1.45121	Index
Otu000132	Coprococcus_1(100)	4	52	2.17e-05	-2.44479	-3.39553	-1.49391	Index
Otu000134	Clostridia_unclassified(100)	4	52	2.86e-05	-2.09797	-2.80518	-1.3909	Index
Otu000136	Solobacterium(100)	4	52	0.000484022	-2.10763	-3.22168	-0.993584	Index
Otu000138	Prevotella_9(100)	4	52	9.51e-05	-2.78354	-3.98674	-1.58033	Index
Otu000139	Clostridium_sensu_stricto_1(100)	4	52	0.0069022	-3.23106	-5.51744	-0.944532	Index
Otu000141	Family_XIII_unclassified(100)	4	52	0.00534071	-2.99489	-5.04337	-0.946552	Index
Otu000142	Ruminococcaceae_UCG-005(100)	4	52	0.00046741	-2.17126	-3.2501	-1.09241	Index
Otu000143	Prevotellaceae_NK3B31_group(100)	4	52	0.0204367	-1.22052	-2.23344	-0.20746	Index
Otu000145	Coprococcus_3(100)	4	52	0.0112495	-1.2374	-2.15928	-0.315662	Index
Otu000147	Erysipelotrichaceae_ge(100)	4	52	0.00884907	-1.17796	-2.03925	-0.316527	Index
Otu000148	Muribaculaceae_unclassified(98)	4	52	0.00956976	-1.73484	-3.00759	-0.462095	Index
Otu000149	Prevotella_1(100)	4	52	0.000218155	-2.28306	-3.3811	-1.18503	Index
Otu000150	Ruminococcaceae_NK4A214_group(100)	4	52	0.0095282	-1.32858	-2.29475	-0.362405	Index
Otu000153	Bacteroides(100)	4	52	0.0131787	-1.33406	-2.35029	-0.317681	Index
Otu000154	Ruminococcaceae_UCG-008(100)	4	52	0.00319696	-1.76312	-2.85928	-0.666958	Index
Otu000155	Prevotellaceae_NK3B31_group(100)	4	52	0.0100605	-1.53272	-2.6661	-0.399194	Index
Otu000159	Clostridium_sensu_stricto_1(100)	4	52	0.0223357	-1.16844	-2.15207	-0.184809	Index
Otu000160	Streptococcus(100)	4	52	0.00211298	-2.02309	-3.23438	-0.811949	Index
Otu000163	Ruminococcaceae_UCG-005(100)	4	52	0.000383651	-2.04502	-3.10381	-0.986226	Index
Otu000164	Ruminococcaceae_UCG-014(100)	4	52	0.000601255	-2.37944	-3.6353	-1.12343	Index
Otu000166	Treponema_2(100)	4	52	0.000338773	-3.99627	-6.04287	-1.94951	Index
Otu000168	Lachnospiraceae_unclassified(100)	4	52	0.00327373	-1.80496	-2.94166	-0.668401	Index
Otu000171	Prevotellaceae_NK3B31_group(100)	4	52	0.0102809	-1.167	-2.03247	-0.301523	Index
Otu000172	Treponema_2(100)	4	52	0.0021388	-2.78137	-4.48664	-1.07625	Index
Otu000173	Globicatella(100)	4	52	0.0176657	1.38802	0.268197	2.50784	Index
Otu000174	Agathobacter(78)	4	52	0.00275394	-2.05699	-3.33638	-0.777613	Index
Otu000175	Corynebacterium_1(100)	4	52	0.0139885	2.06392	0.447091	3.6806	Index
Otu000178	Alloprevotella(100)	4	52	0.0043572	-1.7083	-2.80402	-0.612424	Index
Otu000180	Ruminococcaceae_UCG-002(100)	4	52	0.00113609	-2.62441	-3.85272	-1.3961	Index
Otu000181	Lachnospiraceae_unclassified(100)	4	52	1.97e-05	-2.36905	-3.26972	-1.46852	Index
Otu000182	Anaerovibrio(100)	4	52	0.000541462	-2.47191	-3.72114	-1.22268	Index
Otu000183	Pasteurellaceae_unclassified(100)	4	52	0.01882	1.78548	0.31595	3.25515	Index
Otu000188	Ruminococcaceae_UCG-010(100)	4	52	0.0159748	-1.53661	-2.75612	-0.317249	Index
Otu000189	Treponema_2(100)	4	52	0.0148511	-3.35946	-6.0221	-0.696822	Index
Otu000190	Lachnospiraceae_unclassified(100)	4	52	1.04e-05	-4.41205	-6.13102	-2.69308	Index
Otu000195	Bacteroidales_unclassified(100)	4	52	0.000258241	-4.93315	-7.40175	-2.46456	Index
Otu000196	Bacteroidales_RF16_group_ge(100)	4	52	0.000468992	-2.0769	-3.11795	-1.03571	Index
Otu000197	Peptostreptococcus(100)	4	52	0.00405923	-3.65795	-6.07461	-1.24129	Index
Otu000198	Rikenellaceae_RC9_gut_group(100)	4	52	0.00540219	-1.52767	-2.55501	-0.500182	Index
Otu000201	Treponema_2(100)	4	52	0.0101828	-1.70931	-2.98191	-0.436848	Index
Otu000203	Ruminococcaceae_UCG-005(100)	4	52	0.0155213	-1.9661	-3.52508	-0.407129	Index
Otu000206	Lachnospiraceae_unclassified(100)	4	52	0.00252591	-1.43317	-2.32433	-0.542165	Index
Otu000212	Ignavigranum(100)	4	52	9.59e-05	4.39113	2.3614	6.42086	Index
Otu000215	Ruminococcaceae_ge(100)	4	52	0.000264758	-2.48706	-3.67541	-1.29871	Index
Otu000218	Bacteroidales_RF16_group_ge(100)	4	52	0.00440027	-2.12826	-3.48382	-0.772707	Index
Otu000221	Pasteurellaceae_unclassified(99)	4	52	7.25e-05	2.22074	1.21576	3.22587	Index
Otu000223	Bacteroidales_RF16_group_ge(100)	4	52	0.00111666	-3.37836	-5.31229	-1.44443	Index
Otu000224	Prevotella_7(100)	4	52	0.0267715	-1.41456	-2.6511	-0.178173	Index
Otu000225	Clostridiales_vadinBB60_group_ge(100)	4	52	0.00943075	-1.7057	-2.9444	-0.466856	Index
Otu000227	Alloprevotella(100)	4	52	0.00273399	-2.41954	-3.94462	-0.894471	Index
Otu000231	Lachnospira(100)	4	52	0.00243292	-2.0166	-3.23236	-0.800984	Index
Otu000236	Ruminococcaceae_UCG-005(100)	4	52	0.00268678	-2.3262	-3.76702	-0.885526	Index
Otu000237	F082_ge(100)	4	52	0.000272436	-3.32282	-4.99302	-1.65261	Index
Otu000238	Faecalibacterium(100)	4	52	0.00222639	-2.8072	-4.53598	-1.07856	Index
Otu000243	Ruminococcaceae_NK4A214_group(100)	4	52	0.00702942	-2.48735	-4.25206	-0.72279	Index
Otu000246	Parabacteroides(99)	4	52	0.0210611	-1.77625	-3.26179	-0.290703	Index
Otu000249	Treponema_2(100)	4	52	0.00252596	-3.07611	-4.98783	-1.16425	Index
Otu000262	Veillonellaceae_unclassified(100)	4	52	0.00263287	3.36278	1.2524	5.4733	Index
Otu000267	Ruminococcaceae_UCG-004(97)	4	52	0.000170626	-2.79161	-4.01877	-1.56446	Index
Otu000269	Mollicutes_RF39_ge(100)	4	52	0.00361641	-2.69625	-4.45273	-0.939916	Index
Otu000270	Prevotellaceae_unclassified(100)	4	52	0.0174204	-1.56706	-2.83432	-0.299792	Index
Otu000271	Christensenellaceae_R-7_group(100)	4	52	0.0103519	-1.14204	-1.96654	-0.317681	Index
Otu000278	Christensenellaceae_R-7_group(100)	4	52	0.00498796	-1.68579	-2.79219	-0.579386	Index
Otu000280	Clostridium_sensu_stricto_1(95)	4	52	0.0219862	-1.38499	-2.55819	-0.211932	Index
Otu000292	Parvimonas(100)	4	52	0.000683736	2.22795	1.03586	3.41991	Index
Otu000293	Veillonellaceae_unclassified(99)	4	52	0.0121573	2.71905	0.630891	4.80735	Index
Otu000301	Lachnospiraceae_unclassified(100)	4	52	0.0059352	-2.88496	-4.88569	-0.884372	Index
Otu000303	Ruminococcaceae_unclassified(99)	4	52	0.00197707	-2.53034	-4.06826	-0.99243	Index
Otu000304	Lachnospiraceae_unclassified(100)	4	52	0.000850956	-2.32952	-3.59592	-1.06327	Index
Otu000313	Oscillospira(87)	4	52	0.000171475	-3.2729	-4.8564	-1.68954	Index
Otu000314	Ruminococcaceae_unclassified(100)	4	52	0.0136065	-1.32093	-2.32635	-0.315373	Index
Otu000318	Subdoligranulum(95)	4	52	0.000199878	-2.73362	-3.87522	-1.59187	Index
Otu000320	Lachnospiraceae_unclassified(100)	4	52	0.0125248	-2.53914	-4.49818	-0.580108	Index
Otu000321	Ruminococcaceae_ge(100)	4	52	0.000438406	-3.44241	-5.15129	-1.73369	Index
Otu000325	Parabacteroides(100)	4	52	0.00952675	-2.34048	-4.07359	-0.607375	Index
Otu000331	Peptococcus(100)	4	52	2.16e-05	-3.78491	-5.35745	-2.21237	Index
Otu000332	Ruminococcaceae_UCG-005(100)	4	52	8.91e-05	-4.76219	-6.95119	-2.57319	Index
Otu000338	Family_XIII_ge(96)	4	52	0.000111259	-3.16268	-4.53973	-1.78562	Index
Otu000340	Mollicutes_RF39_ge(100)	4	52	0.0103787	-2.46975	-4.32159	-0.617762	Index
Otu000342	Ruminiclostridium_5(100)	4	52	0.000870051	-2.00087	-3.07943	-0.922315	Index
Otu000343	Oscillibacter(95)	4	52	0.000238631	-3.11074	-4.64591	-1.57557	Index
Otu000344	Deltaproteobacteria_unclassified(100)	4	52	0.013349	-2.3438	-3.85113	-0.83633	Index
Otu000347	Bacteroidales_unclassified(99)	4	52	0.000186442	-3.76991	-5.60602	-1.93364	Index
Otu000349	Family_XIII_AD3011_group(100)	4	52	0.000486924	-1.67915	-2.56713	-0.79103	Index
Otu000359	Blautia(100)	4	52	0.00191791	-2.63176	-4.22609	-1.03744	Index
Otu000370	Pasteurellaceae_unclassified(100)	4	52	0.00143172	2.83663	1.21316	4.46009	Index
Otu000373	uncultured(100)	4	52	0.000693427	-3.28112	-5.0741	-1.48814	Index
Otu000379	Anaerococcus(100)	4	52	0.000470208	3.81665	1.80438	5.82878	Index
Otu000381	Oribacterium(100)	4	52	0.00722217	-1.42654	-2.42907	-0.423864	Index
Otu000386	WCHB1-41_ge(100)	4	52	0.0149194	-1.77552	-3.18374	-0.367166	Index
Otu000393	Intestinibacter(100)	4	52	0.00829318	-2.09292	-3.61222	-0.573616	Index
Otu000395	Lachnospiraceae_ND3007_group(100)	4	52	0.000233543	-3.36509	-5.03486	-1.69531	Index
Otu000414	Ruminococcaceae_UCG-014(100)	4	52	0.0043044	-2.15769	-3.59361	-0.72178	Index
Otu000420	Lachnospiraceae_UCG-007(100)	4	52	0.00397081	-1.98861	-3.29887	-0.678355	Index
Otu000425	uncultured(100)	4	52	0.0212397	-1.52291	-2.80503	-0.240786	Index
Otu000426	Clostridiales_unclassified(100)	4	52	0.00340606	-3.44617	-5.65508	-1.2374	Index
Otu000427	Lachnospiraceae_unclassified(100)	4	52	0.00194442	-2.72467	-4.37771	-1.07163	Index
Otu000428	Erysipelotrichaceae_UCG-003(100)	4	52	0.0387125	-2.116	-4.06667	-0.165477	Index
Otu000434	Clostridiales_unclassified(100)	4	52	0.00311955	-3.48382	-5.71379	-1.25399	Index
Otu000440	Moraxella(100)	4	52	0.00106426	4.97629	2.14139	7.81118	Index
Otu000442	Lachnospiraceae_unclassified(100)	4	52	0.00284987	-2.93891	-4.80028	-1.07769	Index
Otu000446	Ruminococcaceae_UCG-005(100)	4	52	0.00832064	-2.40281	-4.14284	-0.662774	Index
Otu000449	Mollicutes_RF39_ge(100)	4	52	0.0238051	-2.00116	-3.72085	-0.281614	Index
Otu000451	Moraxella(100)	4	52	0.000281563	-1.97967	-2.97758	-0.981754	Index
Otu000457	WCHB1-41_ge(100)	4	52	7.54e-05	-2.50106	-3.63617	-1.3658	Index
Otu000458	Ruminococcaceae_unclassified(100)	4	52	0.0137288	-2.57608	-4.59224	-0.559766	Index
Otu000464	Coriobacteriales_unclassified(100)	4	52	0.00936001	-2.37193	-4.11197	-0.631756	Index
Otu000474	Ruminococcaceae_UCG-005(75)	4	52	0.0188949	-1.80726	-3.29194	-0.322731	Index
Otu000495	Ruminococcaceae_UCG-014(100)	4	52	0.000116805	-2.29057	-3.36552	-1.21561	Index
Otu000497	Ruminococcaceae_UCG-005(100)	4	52	0.001353	-3.20235	-5.07165	-1.33291	Index
Otu000498	Ruminococcaceae_UCG-008(100)	4	52	0.000534059	-3.09516	-4.6889	-1.50141	Index
Otu000499	Corynebacteriaceae_unclassified(94)	4	52	0.00191327	2.13432	0.851334	3.41731	Index
Otu000502	Ruminococcaceae_unclassified(100)	4	52	0.00559868	-3.46377	-5.73442	-1.19296	Index
Otu000508	Anaerococcus(100)	4	52	0.000972885	4.17357	1.81707	6.53007	Index
Otu000529	Dorea(95)	4	52	0.0304603	-1.65867	-3.14017	-0.177163	Index
Otu000532	Family_XIII_UCG-001(100)	4	52	0.00323025	-3.06486	-5.03472	-1.09515	Index
Otu000603	Butyricicoccus(91)	4	52	0.00398494	-2.73059	-4.53021	-0.930827	Index
Otu000607	Clostridium_sensu_stricto_1(97)	4	52	0.0119038	1.63313	0.384767	2.88164	Index
Otu000613	Ruminococcaceae_ge(100)	4	52	0.0177613	-3.18965	-5.67441	-0.704901	Index
Otu000621	Muribaculaceae_ge(100)	4	52	0.0141087	-2.57896	-4.60624	-0.551687	Index
Otu000640	Lachnospiraceae_unclassified(100)	4	52	0.00177605	-2.96835	-4.75152	-1.18503	Index
Otu000655	Clostridium_sensu_stricto_1(100)	4	52	0.013756	-3.75158	-6.33141	-1.1719	Index
Otu000688	Ruminococcus_1(100)	4	52	0.00522099	-3.90826	-6.57364	-1.24303	Index
Otu000722	Ruminococcus_1(100)	4	52	0.00238871	-2.54967	-4.13217	-0.967183	Index

## Sheet: Supplementary Table 2
Table S2: Standardized coefficients from linear discriminant analyses
OTU	Bacteria genera	Trait	day	Standardized Canonical Coefficients			OTU	Operational Taxonomic Unit
Otu000002	Pasteurellaceae_unclassified(100)	NBD	4	103.699			Bacteira genra	bacteria genera refering to the OTU
Otu000007	Actinobacillus(99)	NBD	4	-156.862			Standardized Canonical Coefficients	Standardized Canonical Coefficients of the linear discriminant analyses
Otu000010	Veillonella(100)	NBD	4	-35.3519			Trait	NBA, number born alive; NW, number weaning; NBD, number born dead; TNB, total number born; NSB, number stillborn; MUM, number born mummified; NSB, number of stillborn; PWM, number of pre-weaning mortality;
Otu000016	Prevotellaceae_unclassified(100)	NBD	4	252.474			day	day of microbiome OTUlection: 4 or 52 days after vaccination to porcine reproductive and respiratory syndrome
Otu000032	Lachnospiraceae_unclassified(100)	NBD	4	274.221
Otu000041	Turicibacter(100)	NBD	4	-11.1684
Otu000080	Ruminococcaceae_UCG-002(100)	NBD	4	20.3647
Otu000004	Prevotella(100)	NBD	52	264.982
Otu000005	Fusobacterium(100)	NBD	52	-38.3557
Otu000007	Actinobacillus(99)	NBD	52	-269.019
Otu000032	Lachnospiraceae_unclassified(100)	NBD	52	126.063
Otu000035	Lactobacillus(100)	NBD	52	28.145
Otu000052	Clostridiales_unclassified(100)	NBD	52	55.569
Otu000085	Anaerococcus(100)	NBD	52	62.5189
Otu000086	Ruminococcaceae_ge(100)	NBD	52	-5.15108
Otu000086	Ruminococcaceae_ge(100)	NBD	52	-5.15108
Otu000009	Pasteurellaceae_unclassified(100)	TNB	4	98.1571
Otu000023	Lachnospiraceae_unclassified(100)	TNB	4	143.006
Otu000025	Aerococcaceae_unclassified(100)	TNB	4	15.8465
Otu000030	Lactobacillus(100)	TNB	4	-16.1225
Otu000045	Atopobium(100)	TNB	4	54.8542
Otu000096	Weissella(100)	TNB	4	175.606
Otu000097	Anaerococcus(100)	TNB	4	8.708
Otu000001	Fusobacterium(100)	TNB	52	73.5498
Otu000040	Anaerococcus(100)	TNB	52	140.126
Otu000044	Prevotella_7(100)	TNB	52	278.272
Otu000046	Streptococcus(100)	TNB	52	-58.402
Otu000060	Muribaculaceae_ge(100)	TNB	52	-46.6066
Otu000062	S5-A14a(100)	TNB	52	37.7995
Otu000088	Campylobacter(100)	TNB	52	34.3187
Otu000002	Pasteurellaceae_unclassified(100)	NSB	4	-23.6112
Otu000019	Peptostreptococcus(100)	NSB	4	33.0863
Otu000021	Bacteroides(100)	NSB	4	635.597
Otu000024	Romboutsia(100)	NSB	4	203.925
Otu000032	Lachnospiraceae_unclassified(100)	NSB	4	213.867
Otu000050	Campylobacter(100)	NSB	4	255.523
Otu000090	Prevotellaceae_NK3B31_group(100)	NSB	4	39.6963
Otu000096	Weissella(100)	NSB	4	563.422
Otu000007	Actinobacillus(99)	NSB	52	-736.397
Otu000022	Aerococcus(100)	NSB	52	57.9452
Otu000026	Phascolarctobacterium(100)	NSB	52	83.719
Otu000028	Filifactor(100)	NSB	52	502.011
Otu000032	Lachnospiraceae_unclassified(100)	NSB	52	-69.4727
Otu000050	Campylobacter(100)	NSB	52	-222.007
Otu000100	Succinivibrio(100)	NSB	52	82.866
Otu000001	Fusobacterium(100)	PWM	4	13.2086
Otu000003	Parvimonas(100)	PWM	4	224.444
Otu000005	Fusobacterium(100)	PWM	4	33.7021
Otu000016	Prevotellaceae_unclassified(100)	PWM	4	-373.939
Otu000020	Family_XIII_ge(100)	PWM	4	-104.308
Otu000038	Alloprevotella(100)	PWM	4	13.3484
Otu000039	Campylobacter(100)	PWM	4	-44.3559
Otu000086	Ruminococcaceae_ge(100)	PWM	4	-299.795
Otu000091	Lachnospiraceae_AC2044_group(99)	PWM	4	-583.935
Otu000095	Clostridia_unclassified(100)	PWM	4	471.772
Otu000008	Escherichia-Shigella(100)	PWM	52	287.653
Otu000034	Clostridium_sensu_stricto_1(100)	PWM	52	181.846
Otu000044	Prevotella_7(100)	PWM	52	209.036
Otu000064	Bacteroidales_unclassified(100)	PWM	52	266.327
Otu000079	Porphyromonas(100)	PWM	52	-3.29113
Otu000004	Prevotella(100)	NW	4	200.729
Otu000008	Escherichia-Shigella(100)	NW	4	1392.94
Otu000020	Family_XIII_ge(100)	NW	4	996.795
Otu000025	Aerococcaceae_unclassified(100)	NW	4	-14.589
Otu000027	Streptococcus(100)	NW	4	252.2
Otu000032	Lachnospiraceae_unclassified(100)	NW	4	-67.088
Otu000035	Lactobacillus(100)	NW	4	1293.76
Otu000062	S5-A14a(100)	NW	4	316.978
Otu000066	Porphyromonas(100)	NW	4	-14.8668
Otu000091	Lachnospiraceae_AC2044_group(99)	NW	4	294.686
Otu000057	Phascolarctobacterium(100)	NW	52	-332.525
Otu000070	Kurthia(97)	NW	52	-586.687
Otu000073	Prevotella_9(100)	NW	52	134.242
Otu000084	Burkholderiaceae_unclassified(100)	NW	52	523.185
Otu000093	Ruminococcaceae_UCG-002(100)	NW	52	-512.892
Otu000003	Parvimonas(100)	NBA	4	339.791
Otu000019	Peptostreptococcus(100)	NBA	4	-322.312
Otu000023	Lachnospiraceae_unclassified(100)	NBA	4	-461.101
Otu000036	Helcococcus(100)	NBA	4	40.5426
Otu000038	Alloprevotella(100)	NBA	4	-104.066
Otu000053	Acinetobacter(100)	NBA	4	12.032
Otu000080	Ruminococcaceae_UCG-002(100)	NBA	4	-112.535
Otu000004	Prevotella(100)	NBA	52	151.419
Otu000007	Actinobacillus(99)	NBA	52	-139.547
Otu000009	Pasteurellaceae_unclassified(100)	NBA	52	436.769
Otu000045	Atopobium(100)	NBA	52	526.688
Otu000047	Ezakiella(100)	NBA	52	-9.09999
Otu000069	Ruminococcaceae_UCG-005(100)	NBA	52	9.09779
Otu000087	Ruminococcaceae_UCG-002(100)	NBA	52	298.9
Otu000097	Anaerococcus(100)	NBA	52	-21.2711
Otu000012	Bacteroides(100)	MUM	4	50.2427
Otu000032	Lachnospiraceae_unclassified(100)	MUM	4	134.171
Otu000038	Alloprevotella(100)	MUM	4	95.4668
Otu000080	Ruminococcaceae_UCG-002(100)	MUM	4	89.9541
Otu000092	Kurthia(100)	MUM	4	-11.119
Otu000096	Weissella(100)	MUM	4	236.539
Otu000099	Mollicutes_RF39_ge(100)	MUM	4	15.6052
Otu000003	Parvimonas(100)	MUM	52	-48.6784
Otu000008	Escherichia-Shigella(100)	MUM	52	85.515
Otu000028	Filifactor(100)	MUM	52	223.746
Otu000044	Prevotella_7(100)	MUM	52	24.9703
Otu000045	Atopobium(100)	MUM	52	-13.7254
Otu000080	Ruminococcaceae_UCG-002(100)	MUM	52	-8.77546
Otu000099	Mollicutes_RF39_ge(100)	MUM	52	-31.6655
Otu000005	Fusobacterium(100)	Join	4	-35.0233
Otu000025	Aerococcaceae_unclassified(100)	Join	4	-6.32977
Otu000026	Phascolarctobacterium(100)	Join	4	212.871
Otu000028	Filifactor(100)	Join	4	-45.879
Otu000036	Helcococcus(100)	Join	4	115.146
Otu000057	Phascolarctobacterium(100)	Join	4	143.534
Otu000068	Porphyromonas(100)	Join	4	167.421
Otu000071	uncultured(100)	Join	4	-10.657
Otu000080	Ruminococcaceae_UCG-002(100)	Join	4	-229.886
Otu000001	Fusobacterium(100)	Join	52	92.5381
Otu000033	Streptococcus(100)	Join	52	232.811
Otu000054	Methanobrevibacter(100)	Join	52	-98.8613
Otu000085	Anaerococcus(100)	Join	52	349.61
Otu000086	Ruminococcaceae_ge(100)	Join	52	-14.0359

## Sheet: Supplementary Table 3
Table S3: Standardized coefficients from linear discriminant analyses (analysis performed by day)
OTU	Bacteria genera	Trait	day	Standardized Canonical Coefficients			OTU	Operational Taxonomic Unit
Otu000002	Pasteurellaceae_unclassified(100)	MUM	4	1.16033			Bacteira genra	bacteria genera refering to the OTU
Otu000013	Peptoanaerobacter(100)	MUM	4	2.02305			Standardized Canonical Coefficients	Standardized Canonical Coefficients of the linear discriminant analyses
Otu000027	Streptococcus(100)	MUM	4	8.84378			Trait	NBA, number born alive; NW, number weaning; NBD, number born dead; TNB, total number born; NSB, number stillborn; MUM, number born mummified; NSB, number of stillborn; PWM, number of pre-weaning mortality;
Otu000033	Streptococcus(100)	MUM	4	0.257159			day	day of microbiome OTUlection: 4 or 52 days after vaccination to porcine reproductive and respiratory syndrome
Otu000072	Peptoniphilus(100)	MUM	4	0.383197
Otu000097	Anaerococcus(100)	MUM	4	1.70682
Otu000002	Pasteurellaceae_unclassified(100)	MUM	52	34.7456
Otu000004	Prevotella(100)	MUM	52	127.141
Otu000019	Peptostreptococcus(100)	MUM	52	-88.6257
Otu000020	Family_XIII_ge(100)	MUM	52	-269.006
Otu000028	Filifactor(100)	MUM	52	66.5057
Otu000032	Lachnospiraceae_unclassified(100)	MUM	52	241.602
Otu000035	Lactobacillus(100)	MUM	52	332.736
Otu000048	Bacteroidales_unclassified(100)	MUM	52	-193.178
Otu000050	Campylobacter(100)	MUM	52	2.54688
Otu000055	Fusobacterium(100)	MUM	52	32.2593
Otu000058	Wohlfahrtiimonas(100)	MUM	52	34.492
Otu000063	Lachnospiraceae_XPB1014_group(100)	MUM	52	-297.004
Otu000066	Porphyromonas(100)	MUM	52	7.94573
Otu000071	uncultured(100)	MUM	52	634.203
Otu000091	Lachnospiraceae_AC2044_group(99)	MUM	52	58.7485
Otu000002	Pasteurellaceae_unclassified(100)	NBA	4	237.572
Otu000012	Bacteroides(100)	NBA	4	-8.87791
Otu000023	Lachnospiraceae_unclassified(100)	NBA	4	-131.488
Otu000032	Lachnospiraceae_unclassified(100)	NBA	4	118.155
Otu000036	Helcococcus(100)	NBA	4	-21.2265
Otu000044	Prevotella_7(100)	NBA	4	105.918
Otu000046	Streptococcus(100)	NBA	4	-18.4418
Otu000050	Campylobacter(100)	NBA	4	-47.5079
Otu000066	Porphyromonas(100)	NBA	4	-36.1353
Otu000071	uncultured(100)	NBA	4	126.206
Otu000081	Porphyromonas(100)	NBA	4	709.425
Otu000084	Burkholderiaceae_unclassified(100)	NBA	4	74.7717
Otu000087	Ruminococcaceae_UCG-002(100)	NBA	4	-602.656
Otu000090	Prevotellaceae_NK3B31_group(100)	NBA	4	-40.2618
Otu000096	Weissella(100)	NBA	4	74.534
Otu000004	Prevotella(100)	NBA	52	219.028
Otu000005	Fusobacterium(100)	NBA	52	28.6449
Otu000007	Actinobacillus(99)	NBA	52	4.28179
Otu000010	Veillonella(100)	NBA	52	-216.184
Otu000023	Lachnospiraceae_unclassified(100)	NBA	52	-192.413
Otu000029	Bacteroidales_unclassified(100)	NBA	52	-322.352
Otu000045	Atopobium(100)	NBA	52	444.638
Otu000052	Clostridiales_unclassified(100)	NBA	52	602.553
Otu000060	Muribaculaceae_ge(100)	NBA	52	-218.259
Otu000063	Lachnospiraceae_XPB1014_group(100)	NBA	52	499.336
Otu000067	Ruminococcaceae_UCG-005(100)	NBA	52	-62.237
Otu000081	Porphyromonas(100)	NBA	52	-40.7201
Otu000082	Prevotellaceae_UCG-003(100)	NBA	52	458.206
Otu000086	Ruminococcaceae_ge(100)	NBA	52	-178.357
Otu000095	Clostridia_unclassified(100)	NBA	52	-443.567
Otu000101	Prevotellaceae_NK3B31_group(100)	NBA	52	40.0182
Otu000002	Pasteurellaceae_unclassified(100)	Index	4	194.814
Otu000010	Veillonella(100)	Index	4	240.857
Otu000021	Bacteroides(100)	Index	4	159.519
Otu000022	Aerococcus(100)	Index	4	72.643
Otu000023	Lachnospiraceae_unclassified(100)	Index	4	-16.7725
Otu000027	Streptococcus(100)	Index	4	-36.6896
Otu000035	Lactobacillus(100)	Index	4	101.76
Otu000053	Acinetobacter(100)	Index	4	-10.7901
Otu000057	Phascolarctobacterium(100)	Index	4	255.087
Otu000066	Porphyromonas(100)	Index	4	134.405
Otu000084	Burkholderiaceae_unclassified(100)	Index	4	-123.128
Otu000090	Prevotellaceae_NK3B31_group(100)	Index	4	-151.684
Otu000096	Weissella(100)	Index	4	213.368
Otu000097	Anaerococcus(100)	Index	4	83.928
Otu000098	Anaerococcus(100)	Index	4	-5.31379
Otu000004	Prevotella(100)	Index	52	20.1451
Otu000016	Prevotellaceae_unclassified(100)	Index	52	-3.5732
Otu000032	Lachnospiraceae_unclassified(100)	Index	52	-3.45195
Otu000033	Streptococcus(100)	Index	52	-11.5395
Otu000038	Alloprevotella(100)	Index	52	-21.8435
Otu000044	Prevotella_7(100)	Index	52	-20.8009
Otu000050	Campylobacter(100)	Index	52	49.1908
Otu000055	Fusobacterium(100)	Index	52	37.7404
Otu000062	S5-A14a(100)	Index	52	-13.9013
Otu000088	Campylobacter(100)	Index	52	-2.68225
Otu000093	Ruminococcaceae_UCG-002(100)	Index	52	20.5086
Otu000096	Weissella(100)	Index	52	11.7852
Otu000097	Anaerococcus(100)	Index	52	12.1941
Otu000102	Solobacterium(100)	Index	52	34.4821
Otu000005	Fusobacterium(100)	NW	4	150.516
Otu000008	Escherichia-Shigella(100)	NW	4	249.998
Otu000012	Bacteroides(100)	NW	4	-92.6248
Otu000013	Peptoanaerobacter(100)	NW	4	-29.4285
Otu000016	Prevotellaceae_unclassified(100)	NW	4	-117.371
Otu000020	Family_XIII_ge(100)	NW	4	249.208
Otu000023	Lachnospiraceae_unclassified(100)	NW	4	3.25541
Otu000030	Lactobacillus(100)	NW	4	18.1006
Otu000045	Atopobium(100)	NW	4	67.9863
Otu000060	Muribaculaceae_ge(100)	NW	4	-86.3764
Otu000069	Ruminococcaceae_UCG-005(100)	NW	4	27.2361
Otu000076	Terrisporobacter(100)	NW	4	-100.074
Otu000081	Porphyromonas(100)	NW	4	308.003
Otu000086	Ruminococcaceae_ge(100)	NW	4	-131.679
Otu000093	Ruminococcaceae_UCG-002(100)	NW	4	-20.3432
Otu000026	Phascolarctobacterium(100)	NW	52	229.087
Otu000030	Lactobacillus(100)	NW	52	-524.47
Otu000040	Anaerococcus(100)	NW	52	183.893
Otu000044	Prevotella_7(100)	NW	52	50.1875
Otu000046	Streptococcus(100)	NW	52	-74.8715
Otu000056	Campylobacter(100)	NW	52	88.4974
Otu000065	Helcococcus(100)	NW	52	-2.25409
Otu000072	Peptoniphilus(100)	NW	52	82.0163
Otu000081	Porphyromonas(100)	NW	52	125.749
Otu000085	Anaerococcus(100)	NW	52	13.1925
Otu000092	Kurthia(100)	NW	52	16.376
Otu000093	Ruminococcaceae_UCG-002(100)	NW	52	-15.0728
Otu000095	Clostridia_unclassified(100)	NW	52	94.0752
Otu000096	Weissella(100)	NW	52	-52.533
Otu000101	Prevotellaceae_NK3B31_group(100)	NW	52	423.553
Otu000010	Veillonella(100)	PWM	4	30.3015
Otu000017	Streptococcus(100)	PWM	4	26.2255
Otu000020	Family_XIII_ge(100)	PWM	4	79.9105
Otu000023	Lachnospiraceae_unclassified(100)	PWM	4	24.0058
Otu000036	Helcococcus(100)	PWM	4	14.9338
Otu000039	Campylobacter(100)	PWM	4	-35.1404
Otu000045	Atopobium(100)	PWM	4	82.1159
Otu000082	Prevotellaceae_UCG-003(100)	PWM	4	46.8392
Otu000083	Muribaculaceae_ge(100)	PWM	4	13.8971
Otu000085	Anaerococcus(100)	PWM	4	129.809
Otu000089	Lactobacillus(100)	PWM	4	71.6258
Otu000090	Prevotellaceae_NK3B31_group(100)	PWM	4	62.364
Otu000092	Kurthia(100)	PWM	4	121.888
Otu000096	Weissella(100)	PWM	4	5.45937
Otu000001	Fusobacterium(100)	PWM	52	-331.175
Otu000005	Fusobacterium(100)	PWM	52	558.123
Otu000007	Actinobacillus(99)	PWM	52	83.2012
Otu000010	Veillonella(100)	PWM	52	434.566
Otu000014	Clostridium_sensu_stricto_1(100)	PWM	52	73.0598
Otu000018	Terrisporobacter(100)	PWM	52	118.708
Otu000036	Helcococcus(100)	PWM	52	-91.4621
Otu000046	Streptococcus(100)	PWM	52	60.7317
Otu000054	Methanobrevibacter(100)	PWM	52	7.32244
Otu000057	Phascolarctobacterium(100)	PWM	52	147.597
Otu000058	Wohlfahrtiimonas(100)	PWM	52	-105.117
Otu000062	S5-A14a(100)	PWM	52	535.469
Otu000073	Prevotella_9(100)	PWM	52	17.45
Otu000076	Terrisporobacter(100)	PWM	52	-339.718
Otu000079	Porphyromonas(100)	PWM	52	-780.011
Otu000086	Ruminococcaceae_ge(100)	PWM	52	304.874
Otu000002	Pasteurellaceae_unclassified(100)	NBS	4	65.9363
Otu000009	Pasteurellaceae_unclassified(100)	NBS	4	66.6785
Otu000011	Streptococcus(100)	NBS	4	43.9572
Otu000012	Bacteroides(100)	NBS	4	245.417
Otu000013	Peptoanaerobacter(100)	NBS	4	194.681
Otu000023	Lachnospiraceae_unclassified(100)	NBS	4	4.81984
Otu000046	Streptococcus(100)	NBS	4	208.799
Otu000055	Fusobacterium(100)	NBS	4	99.4332
Otu000064	Bacteroidales_unclassified(100)	NBS	4	33.2167
Otu000071	uncultured(100)	NBS	4	-90.1037
Otu000072	Peptoniphilus(100)	NBS	4	-51.7891
Otu000079	Porphyromonas(100)	NBS	4	27.1183
Otu000083	Muribaculaceae_ge(100)	NBS	4	93.8905
Otu000097	Anaerococcus(100)	NBS	4	231.381
Otu000101	Prevotellaceae_NK3B31_group(100)	NBS	4	-8.30824
Otu000017	Streptococcus(100)	NBS	52	-684.914
Otu000028	Filifactor(100)	NBS	52	3329.13
Otu000035	Lactobacillus(100)	NBS	52	2561.65
Otu000038	Alloprevotella(100)	NBS	52	1602.5
Otu000042	Megasphaera(100)	NBS	52	-1493.68
Otu000047	Ezakiella(100)	NBS	52	544.105
Otu000049	Psychrobacter(100)	NBS	52	970.386
Otu000054	Methanobrevibacter(100)	NBS	52	933.84
Otu000066	Porphyromonas(100)	NBS	52	207.029
Otu000071	uncultured(100)	NBS	52	2896.16
Otu000077	Erysipelatoclostridium(100)	NBS	52	-75.6221
Otu000078	Prevotellaceae_unclassified(100)	NBS	52	-488.636
Otu000083	Muribaculaceae_ge(100)	NBS	52	563.81
Otu000086	Ruminococcaceae_ge(100)	NBS	52	78.4626
Otu000092	Kurthia(100)	NBS	52	-1240.05
Otu000101	Prevotellaceae_NK3B31_group(100)	NBS	52	429.078
Otu000005	Fusobacterium(100)	TNB	4	104.26
Otu000007	Actinobacillus(99)	TNB	4	60.591
Otu000009	Pasteurellaceae_unclassified(100)	TNB	4	464.904
Otu000020	Family_XIII_ge(100)	TNB	4	678.226
Otu000034	Clostridium_sensu_stricto_1(100)	TNB	4	928.091
Otu000041	Turicibacter(100)	TNB	4	160.605
Otu000042	Megasphaera(100)	TNB	4	339.395
Otu000043	Clostridiales_unclassified(100)	TNB	4	-2646.58
Otu000049	Psychrobacter(100)	TNB	4	14.3884
Otu000059	Staphylococcus(100)	TNB	4	429.56
Otu000066	Porphyromonas(100)	TNB	4	183.944
Otu000070	Kurthia(97)	TNB	4	1216.89
Otu000071	uncultured(100)	TNB	4	-65.9858
Otu000090	Prevotellaceae_NK3B31_group(100)	TNB	4	-40.154
Otu000096	Weissella(100)	TNB	4	561.528
Otu000100	Succinivibrio(100)	TNB	4	32.0842
Otu000003	Parvimonas(100)	TNB	52	-19.8237
Otu000008	Escherichia-Shigella(100)	TNB	52	143.261
Otu000013	Peptoanaerobacter(100)	TNB	52	2.02163
Otu000035	Lactobacillus(100)	TNB	52	18.3144
Otu000037	Anaerococcus(100)	TNB	52	-214.922
Otu000038	Alloprevotella(100)	TNB	52	-27.7068
Otu000044	Prevotella_7(100)	TNB	52	-7.28948
Otu000052	Clostridiales_unclassified(100)	TNB	52	-60.8129
Otu000055	Fusobacterium(100)	TNB	52	-3.79219
Otu000056	Campylobacter(100)	TNB	52	19.6146
Otu000071	uncultured(100)	TNB	52	117.61
Otu000079	Porphyromonas(100)	TNB	52	-41.6549
Otu000080	Ruminococcaceae_UCG-002(100)	TNB	52	294.65
Otu000082	Prevotellaceae_UCG-003(100)	TNB	52	-325.695
Otu000086	Ruminococcaceae_ge(100)	TNB	52	194.657
Otu000093	Ruminococcaceae_UCG-002(100)	TNB	52	-72.9824
Otu000005	Fusobacterium(100)	NBD	4	327.485
Otu000015	Lachnospiraceae_unclassified(100)	NBD	4	-226.521
Otu000019	Peptostreptococcus(100)	NBD	4	-491.422
Otu000021	Bacteroides(100)	NBD	4	164.268
Otu000032	Lachnospiraceae_unclassified(100)	NBD	4	616.439
Otu000050	Campylobacter(100)	NBD	4	290.585
Otu000052	Clostridiales_unclassified(100)	NBD	4	-110.262
Otu000058	Wohlfahrtiimonas(100)	NBD	4	287.75
Otu000062	S5-A14a(100)	NBD	4	33.0082
Otu000066	Porphyromonas(100)	NBD	4	144.637
Otu000067	Ruminococcaceae_UCG-005(100)	NBD	4	-10.7078
Otu000079	Porphyromonas(100)	NBD	4	-272.36
Otu000085	Anaerococcus(100)	NBD	4	-469.852
Otu000092	Kurthia(100)	NBD	4	-8.27616
Otu000097	Anaerococcus(100)	NBD	4	379.204
Otu000098	Anaerococcus(100)	NBD	4	43.8893
Otu000003	Parvimonas(100)	NBD	52	-86.3687
Otu000004	Prevotella(100)	NBD	52	286.068
Otu000005	Fusobacterium(100)	NBD	52	72.2226
Otu000019	Peptostreptococcus(100)	NBD	52	79.9756
Otu000023	Lachnospiraceae_unclassified(100)	NBD	52	50.6202
Otu000026	Phascolarctobacterium(100)	NBD	52	-95.6811
Otu000040	Anaerococcus(100)	NBD	52	-100.914
Otu000045	Atopobium(100)	NBD	52	162.753
Otu000053	Acinetobacter(100)	NBD	52	-1129.04
Otu000067	Ruminococcaceae_UCG-005(100)	NBD	52	9.91335
Otu000071	uncultured(100)	NBD	52	81.5675
Otu000087	Ruminococcaceae_UCG-002(100)	NBD	52	-5.1897
Otu000089	Lactobacillus(100)	NBD	52	26.8928
Otu000093	Ruminococcaceae_UCG-002(100)	NBD	52	1248.8
Otu000102	Solobacterium(100)	NBD	52	287.731

## Sheet: Supplementary Table 4
Table S4: Estimates of stepwise regression
Trait	Day	OTU	Bacteria genera	Relative abundance	Estimate	SE	P-value
MUM	Day4	OTU10	Veillonella(100)	1.98148	-0.057958	0.022352	0.0102			trait	NBA, number born alive; NW, number weaning; NBD, number born dead; TNB, total number born; NSB, number stillborn; MUM, number born mummified; NSB, number of stillborn; PWM, number of pre-weaning mortality;
NSB	Day4	OTU11	Streptococcus(100)	1.89649	0.036214	0.011728	0.0023			day	Day of vaginal microbiome collection after vaccination to porcine respiratory and reproductive syndrome
TNB	Day4	OTU113	Rikenellaceae_RC9_gut_group(100)	0.0624253	-0.427412	0.153539	0.0059			OTU	Operational Taxonomic Units
NW	Day4	OTU114	Clostridiales_unclassified(100)	0.23545	0.16017	0.054531	0.0038			Bacteria genera	bacteria genera referent to the OTU
MUM	Day4	OTU119	Streptococcus(100)	1.89649	-0.056158	0.014094	<.0001			Relative abundance	Relative abundance in percentage of each OTU
NW	Day52	OTU128	Ruminococcaceae_NK4A214_group(100)	0.057037	-0.088579	0.03349	0.009			Estimate	Estimate of the stepwise regression
NSB	Day4	OTU134	Clostridia_unclassified(100)	0.0811881	0.055385	0.015822	0.0006			SE	Standard error of the estimate
NW	Day4	OTU135	Ruminococcaceae_UCG-014(100)	0.0478426	-0.319657	0.090433	0.0005			P-value	p-value of the stepwise regression
NW	Day4	OTU139	Clostridium_sensu_stricto_1(100)	3.56023	-0.159631	0.055293	0.0045
MUM	Day4	OTU139	Clostridium_sensu_stricto_1(100)	3.56023	0.02471	0.01034	0.0177
NBA	Day4	OTU167	Planococcaceae_unclassified(100)	0.0365315	0.286973	0.10584	0.0072
NBA	Day4	OTU168	Lachnospiraceae_unclassified(100)	1.15252	-0.23673	0.059197	<.0001
NSB	Day52	OTU168	Lachnospiraceae_unclassified(100)	1.15252	0.02235	0.008284	0.0075
TNB	Day4	OTU178	Alloprevotella(100)	0.350497	-0.187912	0.060654	0.0022
NBA	Day4	OTU178	Alloprevotella(100)	0.350497	-0.214727	0.062884	0.0008
TNB	Day52	OTU182	Anaerovibrio(100)	0.0329179	0.249241	0.084174	0.0034
NBA	Day52	OTU182	Anaerovibrio(100)	0.0329179	0.41484	0.087746	<.0001
MUM	Day4	OTU185	Ruminococcaceae_UCG-014(100)	0.0478426	0.035093	0.006661	<.0001
PWM	Day4	OTU193	Nosocomiicoccus(100)	0.0294005	-0.04915	0.013287	0.0003
NSB	Day52	OTU194	Alloprevotella(100)	0.350497	0.03158	0.004935	<.0001
TNB	Day4	OTU20	Family_XIII_ge(100)	0.865444	0.431912	0.141947	0.0026
MUM	Day52	OTU20	Family_XIII_ge(100)	0.865444	-0.050219	0.018301	0.0066
NSB	Day4	OTU202	Prevotellaceae_NK3B31_group(100)	0.0834867	-0.042844	0.013107	0.0013
NBD	Day4	OTU206	Lachnospiraceae_unclassified(100)	1.15252	0.050922	0.014469	0.0005
NSB	Day4	OTU206	Lachnospiraceae_unclassified(100)	1.15252	0.100875	0.02064	<.0001
TNB	Day4	OTU213	Spirochaetaceae_unclassified(100)	0.0252737	0.133543	0.04496	0.0033
NBA	Day4	OTU217	Peptococcus(100)	0.0242688	0.296011	0.086627	0.0008
NSB	Day4	OTU217	Peptococcus(100)	0.0242688	-0.097409	0.022376	<.0001
MUM	Day4	OTU230	Desulfovibrio(100)	0.0230393	-0.042626	0.015558	0.0067
NBA	Day4	OTU235	Peptoniphilus(100)	0.118211	-0.280949	0.097311	0.0043
NSB	Day4	OTU237	F082_ge(100)	0.0225796	0.019871	0.007248	0.0066
NBD	Day4	OTU243	Ruminococcaceae_NK4A214_group(100)	0.057037	-0.061487	0.020031	0.0024
NBA	Day52	OTU255	Oblitimonas(100)	0.0208904	0.206242	0.070633	0.0039
PWM	Day4	OTU26	Phascolarctobacterium(100)	0.520421	0.081716	0.019964	<.0001
NW	Day52	OTU271	Christensenellaceae_R-7_group(100)	0.0529957	0.144649	0.047993	0.003
NW	Day4	OTU272	Coriobacteriales_unclassified(100)	0.019105	0.183582	0.082582	0.0277
NBA	Day4	OTU274	Subdoligranulum(100)	0.0190301	-0.470747	0.09286	<.0001
NBD	Day4	OTU274	Subdoligranulum(100)	0.0190301	0.078056	0.016264	<.0001
MUM	Day4	OTU274	Subdoligranulum(100)	0.0190301	0.075405	0.01109	<.0001
TNB	Day4	OTU275	Clostridia_unclassified(100)	0.0811881	0.394815	0.12386	0.0016
PWM	Day4	OTU278	Christensenellaceae_R-7_group(100)	0.0529957	-0.04832	0.019338	0.0135
NW	Day4	OTU282	Fournierella(100)	0.0181855	-0.254746	0.080647	0.0019
MUM	Day4	OTU283	Ruminococcaceae_UCG-014(100)	0.0478426	-0.017792	0.005064	0.0005
NSB	Day4	OTU284	S5-A14a(100)	0.141657	0.020383	0.004672	<.0001
NBA	Day4	OTU298	Fusobacterium(100)	11.3876	0.408775	0.178333	0.0229
PWM	Day4	OTU3	Parvimonas(100)	7.30374	-0.13586	0.037193	0.0004
PWM	Day4	OTU30	Lactobacillus(100)	0.424982	0.090892	0.023251	0.0001
PWM	Day52	OTU308	Campylobacter(100)	0.320872	-0.042003	0.015667	0.0081
TNB	Day4	OTU310	Angelakisella(99)	0.0157266	0.153436	0.056587	0.0072
NSB	Day4	OTU333	Christensenellaceae_R-7_group(100)	0.0529957	0.045833	0.013464	0.0008
TNB	Day52	OTU342	Ruminiclostridium_5(100)	0.0133746	-0.244252	0.051297	<.0001
NBA	Day52	OTU342	Ruminiclostridium_5(100)	0.0133746	-0.215154	0.054153	<.0001
NW	Day52	OTU344	Deltaproteobacteria_unclassified(100)	0.0133318	0.145423	0.036352	<.0001
MUM	Day4	OTU349	Family_XIII_AD3011_group(100)	0.0640396	0.013386	0.003998	0.001
PWM	Day52	OTU349	Family_XIII_AD3011_group(100)	0.0640396	0.037781	0.015604	0.0166
NSB	Day4	OTU355	Howardella(100)	0.0693959	-0.051098	0.014859	0.0007
TNB	Day4	OTU357	uncultured(100)	0.119302	-0.450297	0.128195	0.0005
MUM	Day52	OTU36	Helcococcus(100)	0.360963	0.058058	0.016497	0.0005
PWM	Day4	OTU361	Ruminococcaceae_UCG-005(100)	0.126647	0.057405	0.015214	0.0002
NW	Day4	OTU365	Fusobacterium(100)	11.3876	0.21729	0.05531	0.0001
NSB	Day4	OTU370	Pasteurellaceae_unclassified(100)	11.3067	0.058563	0.015639	0.0002
NBA	Day52	OTU373	uncultured(100)	0.119302	-0.123935	0.044857	0.0062
NBD	Day52	OTU373	uncultured(100)	0.119302	0.030544	0.008122	0.0002
NSB	Day52	OTU373	uncultured(100)	0.119302	0.027478	0.005629	<.0001
MUM	Day52	OTU373	uncultured(100)	0.119302	0.014169	0.005236	0.0074
PWM	Day52	OTU381	Oribacterium(100)	0.0112898	0.04596	0.013259	0.0007
NSB	Day52	OTU386	WCHB1-41_ge(100)	0.0342543	-0.029625	0.012753	0.0211
NW	Day4	OTU46	Streptococcus(100)	1.89649	0.035655	0.015586	0.0235
NSB	Day4	OTU5	Fusobacterium(100)	11.3876	0.040142	0.011068	0.0004
TNB	Day4	OTU51	Lactobacillus(100)	0.424982	-0.23657	0.083637	0.0051
MUM	Day52	OTU53	Acinetobacter(100)	0.174607	0.007059	0.002322	0.0027
NW	Day52	OTU55	Fusobacterium(100)	11.3876	0.069252	0.026456	0.0098
NBA	Day52	OTU62	S5-A14a(100)	0.141657	-0.227542	0.098019	0.0212
TNB	Day52	OTU63	Lachnospiraceae_XPB1014_group(100)	0.139465	0.300313	0.112149	0.008
NBA	Day4	OTU82	Prevotellaceae_UCG-003(100)	0.0965299	0.359106	0.12578	0.0047
TNB	Day52	OTU91	Lachnospiraceae_AC2044_group(99)	0.0832088	0.119351	0.03005	<.0001
NSB	Day52	OTU91	Lachnospiraceae_AC2044_group(99)	0.0832088	0.014324	0.00404	0.0005

## Sheet: Supplementary Table 5
Table S5: Estimates of stepwise regression (analyses were also performed for each day)
Trait	day	OTU	Bacteria	Relative abundance	Estimate	SE	t-value	P-value		trait	NBA, number born alive; NW, number weaning; NBD, number born dead; TNB, total number born; NSB, number stillborn; MUM, number born mummified; NSB, number of stillborn; PWM, number of pre-weaning mortality;
NSB	4	Otu000323	Acinetobacter(100)	0.0149782	-0.041236	0.014641	-2.82	0.11		day	Day of vaginal microbiome collection after vaccination to porcine respiratory and reproductive syndrome
NBD	52	Otu000053	Acinetobacter(100)	0.174607	0.008969	0.003646	2.46	0.12		OTU	Operational Taxonomic Units
NW	4	Otu000022	Aerococcus(100)	0.821685	-0.250234	0.087995	-2.84	0.11		Bacteria genera	bacteria genera referent to the OTU
NBA	4	Otu000178	Alloprevotella(100)	0.0340618	-0.195526	0.072361	-2.7	0.11		Relative abundance	Relative abundance in percentage of each OTU
MUM	52	Otu000194	Alloprevotella(100)	0.029347	0.016704	0.005261	3.18	0.1		Estimate	Estimate of the stepwise regression
NBA	52	Otu000194	Alloprevotella(100)	0.029347	-0.191323	0.044373	-4.31	0.07		SE	Standard error of the estimate
NSB	52	Otu000194	Alloprevotella(100)	0.029347	0.033407	0.006366	5.25	0.06		t-value	t-value of the stepwise regression
NBD	52	Otu000194	Alloprevotella(100)	0.029347	0.037374	0.008124	4.6	0.07		P-value	p-value of the stepwise regression
TNB	4	Otu000288	Anaerococcus(100)	0.0178327	-0.153722	0.061585	-2.5	0.11
NBA	52	Otu000182	Anaerovibrio(100)	0.0329179	0.423089	0.098007	4.32	0.07
TNB	52	Otu000182	Anaerovibrio(100)	0.0329179	0.333383	0.091745	3.63	0.09
NSB	52	Otu000151	Candidatus_Soleaferrea(100)	0.0416525	0.031585	0.009319	3.39	0.09
NBD	52	Otu000151	Candidatus_Soleaferrea(100)	0.0416525	0.028815	0.011888	2.42	0.12
PWM	4	Otu000278	Christensenellaceae_R-7_group(100)	0.0187201	-0.058011	0.019436	-2.98	0.1
NW	52	Otu000271	Christensenellaceae_R-7_group(100)	0.0191584	0.144641	0.052789	2.74	0.11
NW	4	Otu000114	Clostridiales_unclassified(100)	0.0622435	0.159187	0.060469	2.63	0.12
NW	4	Otu000139	Clostridium_sensu_stricto_1(100)	0.044956	-0.148457	0.059932	-2.48	0.12
MUM	4	Otu000230	Desulfovibrio(100)	0.0230393	-0.057155	0.01605	-3.56	0.09
MUM	4	Otu000349	Family_XIII_AD3011_group(100)	0.0128079	0.0117	0.004209	2.78	0.11
TNB	4	Otu000115	Finegoldia(100)	0.0622115	0.095688	0.035516	2.69	0.11
NW	4	Otu000365	Fusobacterium(100)	0.0120596	0.177957	0.060409	2.95	0.1
PWM	4	Otu000005	Fusobacterium(100)	4.24779	-0.03213	0.011715	-2.74	0.11
NSB	4	Otu000146	Fusobacterium(100)	0.0432989	0.100108	0.026272	3.81	0.08
NBA	52	Otu000286	Helcococcus(100)	0.0178755	-0.274149	0.093153	-2.94	0.1
NSB	52	Otu000091	Lachnospiraceae_AC2044_group(99)	0.0832088	0.015608	0.004506	3.46	0.09
TNB	52	Otu000091	Lachnospiraceae_AC2044_group(99)	0.0832088	0.109452	0.033101	3.31	0.09
NBA	4	Otu000032	Lachnospiraceae_unclassified(100)	0.416365	-0.306934	0.118887	-2.58	0.11
NSB	4	Otu000206	Lachnospiraceae_unclassified(100)	0.0268133	0.044069	0.011891	3.71	0.08
NBD	4	Otu000206	Lachnospiraceae_unclassified(100)	0.0268133	0.049289	0.014779	3.34	0.09
NSB	52	Otu000168	Lachnospiraceae_unclassified(100)	0.0364352	0.02851	0.009324	3.06	0.1
PWM	4	Otu000030	Lactobacillus(100)	0.424982	0.091219	0.023705	3.85	0.08
MUM	4	Otu000311	Mollicutes_RF39_ge(100)	0.0156945	-0.024794	0.010252	-2.42	0.12
NBA	52	Otu000277	Muribaculaceae_ge(100)	0.0187308	0.44598	0.12742	3.5	0.09
PWM	4	Otu000193	Nosocomiicoccus(100)	0.0294005	-0.047793	0.013372	-3.57	0.09
TNB	52	Otu000246	Parabacteroides(99)	0.0217243	0.09203	0.03931	2.34	0.13
PWM	4	Otu000003	Parvimonas(100)	7.30374	-0.119289	0.036988	-3.23	0.09
PWM	4	Otu000026	Phascolarctobacterium(100)	0.520421	0.108839	0.022493	4.84	0.06
NSB	4	Otu000202	Prevotellaceae_NK3B31_group(100)	0.0277968	-0.035257	0.015111	-2.33	0.13
NSB	4	Otu000198	Rikenellaceae_RC9_gut_group(100)	0.0283848	0.062463	0.014246	4.38	0.07
PWM	4	Otu000342	Ruminiclostridium_5(100)	0.0133746	-0.015525	0.006932	-2.24	0.13
NBA	52	Otu000342	Ruminiclostridium_5(100)	0.0133746	-0.197048	0.057931	-3.4	0.09
TNB	52	Otu000342	Ruminiclostridium_5(100)	0.0133746	-0.223843	0.056228	-3.98	0.08
NBD	4	Otu000251	Ruminococcaceae_ge(100)	0.0212967	-0.062619	0.020886	-3	0.1
PWM	4	Otu000361	Ruminococcaceae_UCG-005(100)	0.0121451	0.059233	0.015212	3.89	0.08
MUM	4	Otu000283	Ruminococcaceae_UCG-014(100)	0.0180466	-0.01849	0.005311	-3.48	0.09
MUM	4	Otu000185	Ruminococcaceae_UCG-014(100)	0.0308652	0.032124	0.007038	4.56	0.07
MUM	4	Otu000119	Streptococcus(100)	0.0586834	-0.042231	0.015451	-2.73	0.11
NSB	4	Otu000302	Streptococcus(100)	0.0164322	-0.064404	0.024293	-2.65	0.11
MUM	4	Otu000274	Subdoligranulum(100)	0.0190301	0.0747	0.011897	6.28	0.05
NBA	4	Otu000274	Subdoligranulum(100)	0.0190301	-0.394343	0.101475	-3.89	0.08
NBD	4	Otu000274	Subdoligranulum(100)	0.0190301	0.08099	0.017264	4.69	0.07
NSB	52	Otu000106	Treponema_2(100)	0.0691607	-0.041069	0.015767	-2.6	0.12
NBD	52	Otu000106	Treponema_2(100)	0.0691607	-0.056939	0.020091	-2.83	0.11
NSB	52	Otu000373	uncultured(100)	0.0116212	0.021889	0.006464	3.39	0.09
NBD	52	Otu000373	uncultured(100)	0.0116212	0.026199	0.008252	3.17	0.1
MUM	4	Otu000010	Veillonella(100)	1.98148	-0.062382	0.023604	-2.64	0.11
NSB	4	Otu000262	Veillonellaceae_unclassified(100)	0.0198961	0.009681	0.003515	2.75	0.11
